# Supplementary material for: Comparative Analysis of Hepatic Gene Expression Profiles in Murine and Porcine Sepsis Models
Source: Int J Mol Sci. 2024 Oct 15;25(20):11079. doi: 10.3390/ijms252011079 (PMC11507144; doi:10.3390/ijms252011079)
Supplement: Supplementary file 1 [file ijms-25-11079-s001.zip]

Archive with 4 entries (3 files):
- Supplemental after revision/
- Supplemental after revision/Supplemental IJMS.pptx
- Supplemental after revision/Table S1.xlsx
- Supplemental after revision/Table S2.xlsx
