# Supplementary material for: Comparative Analysis of Hepatic Gene Expression Profiles in Murine and Porcine Sepsis Models
Source: Int J Mol Sci. 2024 Oct 15;25(20):11079. doi: 10.3390/ijms252011079 (PMC11507144; doi:10.3390/ijms252011079)
Supplement: Supplementary file 1 [file ijms-25-11079-s001.zip › Supplemental after revision/Table S1.xlsx]

## Sheet: CLP Down
Gene name	LFC CLP_PBS-sham_PBS	Padj CLP_PBS-sham_PBS
H19	-5.16881	0.0168987
APOH	-1.10659	1.15827e-18
CAV2	-1.39065	0.000682219
NGFR	-1.3692	0.0271629
AXIN2	-2.4076	1.64242e-07
SLC22A18	-1.96896	1.72624e-32
LHX2	-1.44929	0.0166808
PEMT	-1.03875	5.96403e-08
CDH1	-1.0769	0.00199116
COMT	-1.46639	4.68961e-10
DBT	-1.27527	3.30045e-23
MX1	-2.52764	0.00206423
LCK	-2.21783	0.0105655
PDGFB	-2.82255	0.00121202
ACVRL1	-1.43699	0.00250704
GM2A	-2.111	3.33334e-22
HAAO	-2.04119	6.17423e-47
ABHD15	-2.06826	5.05206e-13
LOXL3	-1.80319	0.0014266
SULT5A1	-1.33606	0.00943952
DLG3	-1.04169	6.57775e-10
SMARCB1	-1.17752	4.74627e-09
SLC13A2	-2.37734	0.00320606
COL6A1	-2.29168	2.90157e-07
LMAN2L	-2.03011	1.81232e-21
FTCD	-1.03004	1.68269e-09
UHRF1	-3.22102	0.00490115
HPN	-1.02879	1.24086e-17
CKB	-2.43405	3.02508e-06
RARG	-1.87467	5.95463e-11
SRR	-2.17977	1.23446e-48
FBXO9	-1.72591	1.07248e-52
TMEM79	-2.30385	3.66684e-07
COL18A1	-1.26695	3.93782e-40
SLC19A1	-1.17625	0.000127324
COL1A1	-1.53374	0.0371699
TCEA3	-3.33891	4.51887e-16
GSTT1	-1.00795	0.000763331
GSTT3	-1.01146	0.00363199
DDT	-1.23855	2.8152e-08
NAGLU	-1.13599	1.62831e-10
COASY	-1.07177	2.66247e-21
TSPAN33	-1.28581	5.88572e-09
CHORDC1	-1.76677	1.04708e-17
LRP3	-1.47702	6.69869e-12
UGP2	-1.03425	2.75887e-15
NFIX	-1.57581	1.6712e-15
SIAE	-3.02321	8.52673e-25
TACO1	-1.29734	9.40076e-12
PDZD4	-4.11903	0.0186202
TMEM25	-7.54402	1.44234e-29
CD3G	-3.56888	0.0492185
UNC119	-1.29694	0.000220811
ACP2	-1.04906	1.00057e-09
DDB2	-2.03637	8.32606e-10
MOV10	-2.06951	4.80237e-14
PEG3	-2.31005	0.00237351
METRN	-1.35562	0.00137092
CD320	-1.00529	0.00576017
REC8	-5.55108	0.000109311
IRF9	-1.22754	3.59889e-07
DHRS1	-2.06723	1.90155e-87
ARMC6	-1.12899	0.00820089
NR2F6	-1.51915	6.70554e-12
ABHD3	-1.85577	1.07238e-22
NHERF2	-2.6905	1.45481e-21
PON1	-1.76813	3.25298e-16
AXL	-2.10191	1.22773e-18
ALKBH7	-1.88555	1.03294e-08
PRKRA	-1.58217	8.597e-14
PEX6	-1.75873	4.00853e-14
GNMT	-1.09637	5.11259e-07
TMEM143	-1.34577	1.14565e-05
TIMMDC1	-1.89673	1.18801e-25
KCNN1	-3.69597	1.23085e-10
FAM32A	-1.25493	6.77748e-09
CYP2C29	-3.1791	2.49974e-20
PPP5C	-1.26025	1.98745e-25
LIPE	-1.19376	2.72102e-06
IRF3	-1.21354	4.73759e-15
BCL2L12	-2.35756	6.36365e-07
CAR11	-4.8547	0.0023158
BTBD2	-1.95292	7.71745e-18
FCGRT	-1.81654	2.93236e-35
INMT	-4.40832	4.00418e-07
PRODH	-2.39067	1.53686e-16
KLC4	-1.22819	1.567e-06
SEC14L2	-1.67485	1.13571e-36
CROT	-2.16361	9.03919e-09
DNASE2A	-1.42796	1.58181e-14
RAD23A	-2.01815	7.12584e-30
SYCE2	-1.82702	0.0110607
NQO1	-1.07018	0.00228755
MMD	-2.44568	7.57012e-20
HLF	-1.33214	0.000102761
GSTM7	-1.26006	0.000569485
CAVIN1	-1.85426	1.15622e-06
COL5A3	-3.74101	4.4653e-20
ANGPTL2	-2.8601	4.55043e-07
ETV1	-4.9983	0.000623477
KIFC2	-4.42534	1.02098e-23
NDRG2	-1.92358	8.34066e-23
METTL17	-1.60479	7.71617e-14
ARHGEF40	-1.73892	6.82395e-12
CHN2	-1.26741	1.14911e-10
AQP1	-1.40704	6.71227e-05
HDAC9	-3.22134	2.5037e-05
LY9	-3.49589	2.64507e-06
ADGRE1	-3.80492	2.70144e-22
MTFP1	-4.35622	4.54516e-35
ULK2	-1.33134	2.24959e-22
NES	-1.35214	0.0148709
SLC1A2	-3.66651	7.47536e-34
SLC2A9	-1.73547	2.64062e-31
PRDX2	-1.16728	3.12288e-18
SPC25	-3.22504	1.03436e-13
PRLR	-2.79359	4.08692e-61
CADM3	-2.03403	7.19268e-05
IL27RA	-4.65642	0.000137019
USP40	-1.02074	1.14267e-09
CYP2A5	-2.4822	2.03778e-05
ATP4A	-3.81721	0.0213074
ADCY9	-1.01353	5.48036e-08
MEF2C	-1.74537	4.90384e-07
IRAG1	-1.71963	0.0020358
KIT	-1.17273	0.0327831
NR1I3	-3.97229	8.36988e-27
PARD6A	-1.57274	0.00134481
GPR108	-1.0812	1.23023e-06
ITGAE	-3.57211	0.0286995
EPHB3	-3.99216	0.0183682
RCN1	-1.63929	2.62909e-05
NAA60	-1.72737	1.1415e-22
KPTN	-1.27367	1.30357e-06
HTRA1	-1.31779	0.0453516
EPOR	-4.65999	0.00274012
CCDC159	-1.90798	1.35012e-08
TEP1	-1.21293	3.30023e-16
OSGEP	-1.04306	8.35461e-06
TMEM147	-1.20678	1.1067e-15
SUSD2	-1.10805	0.0498859
GGT5	-1.08908	0.0134737
CRIP2	-1.60312	1.65788e-08
CBFA2T3	-1.78279	0.000809922
PGRMC1	-1.25967	1.11243e-17
TEK	-2.00627	2.915e-07
IHH	-2.60757	0.00313979
ATP7B	-1.06883	8.26238e-11
SLC4A3	-2.72849	0.03503
SLC5A6	-1.17998	0.0164881
POLA1	-1.05479	0.000151193
D130043K22RIK	-1.4714	0.000351016
ACOT13	-1.70016	3.05175e-24
CNP	-1.48146	1.30936e-06
SULF2	-1.32819	0.00148967
HAP1	-1.05641	0.0329145
CHRD	-1.01402	0.000212596
MSH5	-2.13897	0.0196696
ATP1A2	-2.41245	0.035655
ZFP775	-1.17198	0.0263696
MRPL49	-1.57363	2.11591e-20
CAV1	-2.41875	4.00418e-07
ABHD8	-2.62505	5.4916e-11
CLSTN3	-3.67081	1.86848e-10
SPIB	-4.02764	0.0203815
ELK3	-2.21893	3.8673e-10
ACYP1	-1.96047	1.90489e-09
BMP7	-1.64042	0.0379616
DQX1	-1.07768	0.0045623
TRPM2	-2.23124	6.06986e-06
SLC16A12	-1.34697	0.00047069
SARDH	-2.50849	1.05293e-40
G0S2	-3.84177	2.87054e-07
OIT3	-2.72592	2.3145e-13
NUAK2	-1.45387	0.00151828
SNAP47	-1.2824	5.47111e-07
ALDH3A2	-3.64102	6.6822e-61
IFRD2	-1.05111	4.01626e-12
NPRL2	-1.45643	5.82505e-10
SLC38A3	-1.63403	2.63179e-31
SLC47A1	-4.67687	1.17121e-62
BLTP2	-1.22401	5.89253e-20
RDM1	-2.75146	2.05764e-11
TSACC	-1.41209	0.0434998
APOL7A	-4.97143	5.38105e-67
PIGYL	-1.55368	1.15616e-14
PSEN2	-2.65166	3.67438e-33
ACAA1B	-2.50848	2.94115e-09
FADS1	-1.67437	5.69506e-20
WNT2	-2.4354	0.00715399
ADSSL1	-2.30733	2.86284e-23
EXOC3L2	-2.44786	3.27994e-08
DHDH	-3.29189	1.35112e-61
FUZ	-1.72366	4.40752e-09
MPLKIP	-1.27945	1.91806e-05
TTLL5	-1.76317	3.26733e-15
ADGRL1	-2.34331	3.65798e-09
PTPRS	-2.44881	2.66911e-08
TANGO2	-1.53136	6.94009e-14
NIT1	-1.04561	5.40837e-16
PAX5	-3.0661	0.0389673
TRPV4	-2.94861	0.00706466
KLHL3	-2.63544	5.11802e-25
CACYBP	-1.02935	3.749e-12
MERTK	-2.02878	2.85496e-20
HPS5	-1.20711	2.68381e-10
MAP3K4	-1.01889	2.88678e-09
CLEC4F	-3.3885	4.70327e-48
MRPS25	-1.28544	2.15293e-07
CMC2	-2.03686	6.79999e-12
FHOD1	-1.78756	1.57279e-07
MSH3	-2.25721	2.82355e-13
ADAMTS13	-2.8772	3.39756e-08
PTGDS	-2.53277	0.017873
SLC25A13	-1.8574	1.2706e-69
MAP2	-1.70331	0.022187
CYP2J9	-1.27058	0.000335432
LAGE3	-1.00894	8.2755e-05
CYBB	-1.51858	1.43079e-13
PCOLCE2	-1.26044	0.00974215
CD48	-1.85611	0.000222829
RNF5	-1.69685	2.92575e-28
QDPR	-1.8483	5.55056e-44
RXRG	-2.36253	4.56588e-06
CD5L	-3.67523	1.95588e-20
AMDHD1	-1.54071	8.50793e-12
GTF2IRD2	-1.1198	2.93461e-05
CASTOR2	-1.02347	0.0101402
FCGR1	-1.00213	0.00265801
IL17RB	-1.16443	0.0164911
CHDH	-1.73627	0.00012353
CELSR1	-2.91354	5.0682e-15
HSD11B1	-1.21863	7.37224e-09
PPDPF	-1.10615	1.74364e-08
GTF3A	-2.30136	6.13095e-14
CMAH	-1.24351	2.60288e-11
TTLL12	-1.23285	1.10222e-06
BIK	-1.50607	2.36193e-05
KCTD2	-1.01899	1.12289e-05
TMPRSS6	-1.97873	3.80829e-43
COA3	-1.01432	2.59489e-10
CD300LG	-2.80956	4.04675e-32
PLXDC1	-5.28777	0.000484412
PIPOX	-2.40778	3.60953e-26
RAB11FIP4	-1.13873	0.00538133
AFMID	-4.41546	6.34735e-71
GHDC	-1.03774	0.00024832
DHX58	-1.31216	0.00192666
SGK2	-5.567	4.15271e-62
H2BC4	-2.00585	3.67994e-38
IKZF3	-2.73845	0.0225462
ANXA6	-2.32253	2.13214e-30
ABI3	-1.1168	0.000106856
SEPTIN8	-1.13796	0.000257449
MAPT	-3.92608	5.55611e-07
AKAP1	-1.44736	8.74563e-25
SLC13A3	-1.6418	1.63893e-05
WNT9B	-3.00219	0.00937096
PIP4K2B	-1.139	1.94862e-09
MIEF2	-1.2391	4.82276e-08
TBX3	-2.41736	2.60245e-10
COPZ2	-1.0228	3.25757e-05
CPSF4L	-1.71228	0.0131531
SLC25A35	-2.76225	0.0147368
ACSL1	-2.76151	1.16541e-31
MYH11	-3.33978	3.6817e-05
IRF1	-1.21038	6.07419e-05
CXCL16	-1.09275	6.16327e-05
DALRD3	-1.17936	1.47286e-12
PLOD1	-1.00384	1.07164e-12
MFSD3	-1.22344	3.92371e-05
DNASE1L1	-2.19363	9.03418e-08
HARS2	-1.28003	2.6673e-14
ETNPPL	-6.89183	7.02996e-66
NOXO1	-1.96154	0.032009
SEC14L4	-2.30393	1.0442e-17
CDC37	-1.21696	2.48881e-34
RCN3	-2.37175	7.9918e-07
SEMA6A	-2.4442	1.28536e-07
AKT3	-1.19648	0.00064302
L3HYPDH	-2.61037	7.53798e-19
CALR3	-2.00093	9.66395e-05
TMC4	-1.13687	0.00664325
IYD	-1.856	4.95915e-45
RMND1	-1.38457	4.60376e-11
CEP57L1	-1.62751	0.000110567
SMPD2	-1.12232	6.59985e-09
WASF1	-3.29176	0.000378651
RAB32	-1.02168	9.64964e-10
SLC16A10	-1.79801	2.71497e-07
TUBE1	-2.5401	0.00157952
LAMA4	-2.41349	1.01109e-14
HSF2	-1.28437	1.45788e-12
ECHDC1	-1.21988	6.73786e-07
LIN7A	-3.09268	2.5802e-15
SLC17A8	-3.59503	3.46119e-11
ACTR6	-1.04162	8.05802e-07
ENPP3	-3.34869	4.26298e-74
PDE7B	-1.20056	0.00368535
CFAP54	-1.56416	0.031998
HAL	-2.37689	1.55225e-21
NTN4	-1.72726	0.000128091
RFX4	-1.80404	0.0169301
ABTB3	-2.54817	0.00049025
PAH	-5.53325	0
PBLD2	-6.2529	3.87669e-173
TYSND1	-1.52428	4.92109e-19
EIF4EBP2	-1.45709	1.66367e-94
PCBD1	-1.50135	1.4293e-23
SLC16A7	-3.1496	2.382e-34
PCSK4	-1.17782	0.000200176
LGR5	-6.9989	2.60476e-09
DOCK2	-1.5245	7.66354e-07
GAMT	-2.62351	7.57053e-09
NDUFS7	-1.00307	9.85429e-11
PTPRB	-2.37452	1.16735e-09
MEIS1	-2.18771	0.00012606
CPM	-2.76249	4.95678e-08
CSRP2	-1.58732	4.05773e-13
PHLDA1	-1.88967	1.12979e-05
DIP2A	-1.1097	0.00217548
COL6A2	-2.10496	0.000137031
PPM1M	-1.80259	4.94858e-10
LYRM7	-2.18632	0.000417036
CFAP410	-1.35886	6.54996e-06
AHSA2	-1.30241	3.69532e-19
CHAC2	-3.69557	5.04262e-48
WDPCP	-1.78081	0.000952347
HCN2	-3.29591	0.00583279
SLC22A4	-1.18152	0.0110607
ZFP354B	-2.17301	0.000483173
ZFP354A	-2.02189	3.88927e-07
MRNIP	-3.0634	8.24847e-14
SAR1B	-1.38944	4.63775e-13
OSBP2	-5.38527	0.00300134
RTN4	-1.16318	3.86546e-07
EFEMP1	-1.029	0.0349585
DYNLL2	-1.21862	2.28594e-08
SEPTIN4	-2.91336	1.71261e-08
TUBD1	-1.82607	4.11386e-05
GALNT10	-1.53437	4.0993e-08
SHMT1	-3.52681	3.94148e-43
STXBP4	-2.91071	2.19795e-08
PCTP	-2.13242	5.23598e-08
ATXN7L1	-1.10437	0.000469941
HS1BP3	-1.13503	0.00341288
ABCA8B	-2.5939	9.16079e-14
MAP2K6	-3.86249	1.71261e-08
ADI1	-1.87489	6.28562e-16
CMPK2	-2.12122	0.00391568
SLC26A4	-4.23547	0.0297561
KIF3C	-2.57048	0.000612506
SNTG2	-2.42734	4.84475e-12
PXDN	-1.81714	6.90717e-08
MRC2	-2.04322	0.00293027
RNF135	-1.04005	5.358e-05
ERN1	-1.23928	3.58319e-07
POLG2	-2.54197	7.78265e-11
SLC25A19	-1.39647	2.51303e-05
TMEM94	-1.77192	4.01483e-19
ASPA	-3.15391	2.345e-33
MXRA7	-1.43853	0.0132227
SEC14L1	-1.49411	8.86347e-07
SLC46A1	-2.96974	9.22738e-43
RPH3AL	-1.37325	0.00199184
ABCC3	-2.63632	9.46152e-36
SCRN2	-2.06695	2.82331e-28
CTC1	-1.41033	1.18161e-05
ADAM11	-2.07151	6.12045e-06
L2HGDH	-1.32674	5.67581e-25
GSTZ1	-1.09043	7.87116e-08
MTHFD1	-2.92418	1.20719e-56
PPP2R5E	-1.09545	5.67472e-09
AKAP5	-3.71071	0.000841827
RTN1	-1.88519	0.0136014
CLMN	-1.65159	1.07302e-19
PIGH	-1.28941	0.000221491
SLC10A1	-3.18465	4.28648e-09
CDCA7L	-3.73983	0.0171769
DGLUCY	-1.02388	0.000165367
FBLN5	-3.20139	1.16275e-06
ASB2	-2.78837	0.00115629
OTUB2	-2.52373	7.90257e-05
PPP4R4	-2.31979	1.39984e-07
AKR1C6	-5.1531	1.35217e-10
AKR1C12	-1.21895	5.25073e-19
AKR1C13	-1.6202	1.54918e-27
ENTPD5	-1.81619	1.38286e-26
ALDH6A1	-1.51279	3.45668e-39
CYP46A1	-2.5653	6.79694e-05
EVL	-1.65224	0.000195171
ZFYVE21	-1.21139	1.3414e-08
XRCC3	-2.67114	0.000500946
GPLD1	-2.06342	7.61036e-40
TMEM14C	-1.22367	3.72249e-11
ELOVL2	-3.28531	6.00316e-26
OGN	-3.76567	0.00067548
LY86	-2.89167	1.23879e-12
HABP4	-1.35794	9.73889e-13
PCBD2	-1.42744	8.9862e-07
TXNDC15	-2.13082	1.35394e-36
SLC25A48	-2.52813	8.92182e-09
LECT2	-2.33333	3.1277e-12
AGTPBP1	-1.65293	3.28138e-14
DAPK1	-1.30629	1.22701e-13
CEP72	-1.74361	0.0217312
TPPP	-3.48458	4.13942e-25
ERAP1	-1.06371	1.97043e-20
ARSK	-1.31876	1.38819e-07
SRD5A1	-5.25984	3.90674e-56
TERT	-2.87372	8.44582e-09
CD180	-4.48056	2.65275e-07
OCLN	-1.20431	0.00188179
SERF1	-1.9959	8.75104e-07
MCCC2	-1.56592	2.60884e-18
HEXB	-1.42969	2.40564e-05
GFM2	-1.56072	6.93995e-36
POLK	-1.22549	2.41152e-05
PDE8B	-2.67553	0.00354719
MTX3	-1.43971	1.38216e-24
DHFR	-1.74026	2.22567e-14
RASGRF2	-2.61703	0.0450408
RGS7BP	-3.20239	0.00109499
COMTD1	-1.19516	0.00169742
THRB	-1.33317	5.83224e-15
GLUD1	-1.51092	5.19633e-22
NUDT13	-1.17686	2.36501e-05
PLAU	-2.73739	0.000476209
TXNDC16	-2.03254	9.74534e-09
BMP4	-1.39915	0.00988814
RNASE4	-2.58631	1.50956e-32
GPR65	-1.68765	0.00092627
PHF7	-1.12861	9.10037e-08
GALNT15	-1.4217	0.00225607
EBPL	-1.80806	3.56736e-14
GDF10	-1.5539	0.00136562
CRYL1	-2.03471	1.9489e-15
CAB39L	-1.76854	9.00025e-24
MIPEP	-1.11828	4.6639e-09
EPSTI1	-1.84116	5.27967e-06
CNMD	-5.53934	5.51885e-05
ESCO2	-4.06883	0.000102979
EPHX2	-2.55825	8.81153e-30
CHRNA2	-3.00777	2.26056e-07
ADAMDEC1	-2.39851	1.82787e-07
RHOBTB2	-1.45686	1.8049e-06
SORBS3	-2.45943	2.06093e-25
GFRA2	-2.1488	0.0141113
ITM2B	-1.52289	3.57088e-21
DCT	-1.89379	0.0129448
C9	-1.52854	1.27688e-10
HAUS4	-1.18179	3.56032e-08
4931414P19RIK	-2.36687	6.40321e-05
OXCT1	-1.79441	3.81577e-08
PABPN1	-1.10228	5.82542e-05
DHRS4	-1.11543	5.91721e-11
DCAF11	-2.34868	1.29802e-28
FITM1	-1.909	0.00164409
EMC9	-2.695	2.58865e-20
ADCY4	-1.64423	1.80127e-07
SEMA5A	-1.60362	0.0317048
CMBL	-2.79497	4.43296e-16
ROPN1L	-1.10199	0.000482388
AMACR	-1.16234	1.76107e-06
NADK2	-1.63792	5.66417e-27
SDC2	-1.16991	1.51377e-29
SLC25A32	-1.50337	9.4968e-18
DPYS	-7.34549	1.85885e-163
ANGPT1	-4.27265	0.00541505
RIDA	-1.28918	5.27758e-10
KHDRBS3	-1.03507	2.66879e-07
PPARA	-1.0175	2.30493e-06
TEF	-1.32087	1.51756e-06
DEPTOR	-1.3397	7.27586e-17
CBY1	-1.28581	0.000693742
CYP2D26	-1.73152	7.02345e-18
RAPGEF3	-2.37126	5.00167e-07
XRCC6	-1.57622	7.76362e-09
HDAC7	-1.04821	1.75463e-05
CIITA	-3.46445	7.15455e-05
EMP2	-1.99803	8.94814e-09
CLDN1	-1.88307	1.09723e-08
IL1RAP	-1.72064	1.10312e-16
SRL	-5.11827	0.000595397
TMEM44	-2.45048	4.51128e-05
GPT	-2.48826	3.94564e-17
ADCK5	-2.77247	8.53212e-44
PYCRL	-2.32991	1.60558e-23
NAPRT	-1.94901	1.67055e-22
LYNX1	-1.8739	0.0212435
TYMP	-1.03303	0.000342431
NECTIN3	-1.03164	5.97963e-12
TAGLN3	-4.11703	0.0226627
CCDC80	-1.37869	8.75741e-06
CPOX	-1.61928	1.69989e-12
KLHL22	-1.16386	8.01296e-09
NIT2	-3.21673	1.38909e-63
NCAM2	-4.61008	2.76488e-06
AIFM3	-3.66496	6.32791e-13
SERPIND1	-5.33024	1.56739e-90
NCBP2	-1.56539	1.1179e-10
FGD4	-1.19713	7.64882e-15
HGD	-3.33264	6.89004e-36
ABCC5	-1.07107	0.000264831
MYLK	-1.44077	8.56917e-11
CLCN2	-3.6714	1.58356e-54
EHHADH	-2.83803	2.09831e-11
KNG1	-1.06866	1.04402e-13
HRG	-2.33939	6.57935e-65
ROBO1	-1.25178	0.00843855
EIF4A2	-1.12853	9.1954e-28
CD86	-1.2009	0.0229284
RIPPLY3	-1.65155	0.00685268
DOP1B	-1.12042	2.00061e-10
ADCY6	-1.23468	2.65878e-08
GPD1	-1.22039	0.00017205
LIMA1	-1.53733	1.03793e-17
KRT7	-3.5464	0.00335526
CSAD	-2.55855	4.27105e-22
MAP3K12	-1.47369	0.0443943
RGN	-1.71143	5.53467e-06
NOCT	-1.29562	0.0112292
FHL1	-1.18963	0.00194509
SULT1C2	-1.11567	0.0133309
IVNS1ABP	-1.16745	4.87018e-12
CPN2	-1.85001	6.87142e-26
KCNK5	-3.48937	1.087e-21
ACY1	-2.94773	4.08196e-55
CD4	-2.90297	0.0106574
WFDC1	-6.18483	2.72169e-06
SLC22A1	-1.29404	1.17957e-12
IGF2R	-1.6236	3.1988e-26
HCFC1R1	-1.73957	5.17962e-16
PAQR4	-2.04066	0.00124711
AARS2	-1.99809	1.65653e-18
MRPL14	-2.15776	3.00708e-37
SLC29A1	-2.37064	1.37594e-33
CLIC5	-2.08632	0.00284152
CYP39A1	-3.04294	5.34608e-18
UBR2	-1.0116	1.69429e-09
TFEB	-2.06607	8.67323e-09
TREM2	-5.81797	3.13577e-05
FGD2	-5.1096	4.62613e-10
CMTR1	-1.45896	8.10555e-09
GLO1	-1.53685	1.14235e-29
ABCG1	-2.03248	8.077e-10
CBS	-1.13799	1.0657e-06
LPIN2	-1.56777	1.2339e-06
EHD3	-4.38056	5.91329e-39
PRKD3	-1.92095	1.48216e-54
TTC27	-1.00788	6.29273e-07
NRXN1	-1.03283	0.00698216
TEDC2	-1.62603	3.03133e-14
ABCA3	-1.01074	2.61997e-11
SLC3A1	-1.4403	7.75061e-06
ECI1	-1.92508	1.17173e-41
SRBD1	-1.56809	3.40416e-15
MEIOB	-3.34431	2.5032e-20
HAGH	-2.18006	1.35523e-60
TMEM204	-1.68795	9.82369e-07
IFT140	-2.51551	1.80023e-18
TELO2	-1.0521	0.00252948
NME4	-2.87966	0.00440496
GRM8	-2.70399	0.000823798
ABCG8	-1.6978	3.03804e-10
TPGS2	-1.17376	0.000297068
MAPRE2	-1.71621	8.61415e-10
CYP4F14	-2.56483	6.86686e-15
C2	-1.39297	2.52704e-14
PROC	-1.19668	2.23045e-22
AIF1	-4.25924	4.71503e-14
ATP6V1G2	-1.25699	0.026001
RMC1	-1.39532	1.4094e-13
AQP4	-3.18574	6.31662e-08
ZFP521	-2.79522	0.0218389
LAMA3	-3.07176	4.10172e-08
TTC39C	-1.97353	2.29472e-14
NDFIP1	-1.08499	7.22337e-21
ATAT1	-1.4275	0.000251754
PCDH12	-3.11816	3.26127e-12
SLC4A9	-5.48337	0.00108396
HSD17B4	-1.33207	2.14183e-12
RAB27B	-2.10155	0.00526005
IMPA2	-2.36357	1.41566e-05
FECH	-1.1111	3.95229e-27
C330018D20RIK	-1.07992	1.07276e-05
ISOC1	-1.97655	1.07416e-41
CD74	-1.37801	4.25874e-07
CSF1R	-1.52205	8.23161e-14
CYB5A	-1.75044	2.74075e-15
RAB3IL1	-3.07847	3.30754e-07
FADS2	-2.6297	7.5919e-32
MS4A7	-2.53466	0.0149316
MS4A1	-4.85367	0.00450015
KEG1	-7.89361	5.35228e-77
CARNMT1	-1.09853	0.000321085
SYT7	-3.50707	0.000142151
ALDH1A7	-1.94384	8.78366e-16
CDC42BPG	-1.50727	2.11391e-13
LIPA	-1.32538	1.83827e-09
SNX15	-1.1948	2.45921e-08
GLDC	-1.18635	0.00200172
CORO1B	-1.07116	1.43518e-15
AIP	-1.36401	1.97836e-11
MBL2	-2.20492	5.68424e-29
ACY3	-2.8137	7.25472e-30
ASAH2	-1.29657	2.67605e-11
SLC29A2	-2.77462	0.00462741
PAPSS2	-2.09126	4.43602e-17
MUS81	-1.53435	2.57527e-06
SMARCA2	-2.24484	3.25069e-52
VLDLR	-1.14169	0.0446869
RNASEH2C	-1.54109	2.21067e-13
LTBP3	-1.15493	0.0414061
MAP4K2	-1.75377	7.06841e-12
ESRRA	-1.80299	9.02971e-18
PLCB3	-1.6569	5.36807e-18
VEGFB	-1.72724	1.09269e-05
STIP1	-1.1603	1.55099e-14
GPAM	-1.28431	4.35308e-13
ACSL5	-1.45887	7.5292e-22
HHEX	-1.46883	0.000659787
RBP4	-2.28217	3.2813e-18
CYP2C55	-3.09983	7.05269e-05
CYP2C39	-1.71278	0.00316077
SLIT1	-4.70554	0.00684014
ARL3	-1.24894	3.91804e-07
SFXN2	-2.6579	1.32427e-40
GSTO1	-1.7257	1.83577e-15
HABP2	-1.65708	7.58924e-32
TRUB1	-1.33057	1.78886e-08
HSPA12A	-2.07843	0.00012606
GCGR	-2.3433	1.787e-41
SIRT7	-1.25584	6.30765e-12
CENPX	-1.22578	7.85998e-09
LRRC45	-2.62058	4.35973e-13
ARHGAP19	-2.05589	6.97665e-08
RFNG	-2.275	4.98619e-21
SECTM1A	-2.05467	0.0293577
FN3K	-4.16836	1.42612e-31
CNNM1	-5.11725	0.00416086
ABCC2	-2.02875	2.39704e-23
CYP2C23	-2.88923	7.0693e-21
SEMA4G	-2.97228	8.16925e-155
MFSD13A	-2.39488	3.0275e-08
HEXA	-1.61173	1.36509e-21
FYCO1	-1.571	2.14989e-24
HSD17B10	-1.40562	1.50159e-14
FAM120C	-2.38642	1.19556e-11
PFKFB1	-3.45616	2.7463e-53
DNASE1L3	-5.67721	1.76986e-30
BANP	-1.61421	6.75395e-09
CAR5A	-5.71333	3.84408e-59
METTL7B	-1.88954	2.69128e-14
RDH5	-1.05637	3.49078e-05
MMP19	-1.81136	5.7715e-22
DGKA	-1.42783	2.91758e-09
AATK	-1.78405	0.00298487
PRIM1	-1.23356	0.00999297
HSD17B6	-4.61078	8.43398e-16
NAB2	-1.61909	1.86063e-06
SHMT2	-1.25481	2.7677e-09
INHBC	-1.86592	8.32646e-12
HDHD2	-1.2381	3.59027e-15
AGAP2	-1.55198	0.0101423
ATP23	-2.92614	2.60261e-09
PAOX	-2.58822	1.95734e-15
CYP2E1	-2.38492	5.31462e-26
SIRT3	-1.31434	9.22538e-19
SIGIRR	-2.94305	4.03638e-26
EPS8L2	-3.26455	1.11453e-38
CHID1	-1.95796	1.59175e-26
GUSB	-1.24281	3.35154e-13
TMC6	-1.05285	9.69345e-06
TK1	-5.28997	1.39382e-31
CBX8	-1.54171	0.00127557
GAA	-1.5108	2.82489e-22
NAT1	-3.50718	0.000121095
COPG2	-1.14103	2.33206e-10
PODXL	-1.96683	4.54427e-11
ARHGEF9	-3.14989	3.18411e-06
METTL26	-1.1213	4.55564e-13
MCRIP2	-1.90259	4.70042e-13
RHOT2	-1.04605	1.97121e-12
JMJD8	-2.86184	1.21098e-34
PRPS2	-1.56963	8.47032e-12
SDC3	-1.86727	6.13941e-17
HADHA	-1.18646	1.5842e-09
MFSD8	-1.06159	1.89656e-09
D3ERTD751E	-2.89946	1.75637e-22
SLC25A10	-1.66159	2.01303e-32
HOMER2	-1.18644	5.24316e-06
DHTKD1	-2.36032	2.57463e-17
UNC5A	-1.36337	0.0266568
HK3	-1.81656	1.10235e-06
CASP1	-1.63982	4.37262e-05
SNCA	-2.89795	0.00449315
PAQR8	-2.63601	0.00639479
TMEM14A	-2.66168	2.27971e-05
GSTA3	-4.04351	1.1484e-24
GM4956	-2.74091	1.41669e-05
LACTB2	-1.62051	5.63741e-29
IDH1	-1.14979	5.67073e-09
ADAM23	-1.30163	2.21133e-06
RFTN2	-1.95615	0.0431715
CPS1	-3.84489	1.55583e-63
SLC40A1	-2.99576	2.48848e-119
KANSL1L	-1.50896	1.7013e-07
ICOS	-2.23537	0.0026464
STRADB	-2.23829	5.91333e-67
ORMDL1	-1.01511	5.86079e-12
STAT1	-2.09889	6.65945e-19
ZAP70	-1.11513	0.00406926
PTPN18	-3.0126	9.45335e-05
SDHAF4	-1.1764	4.34768e-06
NHEJ1	-1.04116	0.0237989
CYP27A1	-1.29918	3.52182e-13
BCS1L	-2.07738	3.20806e-13
CTDSP1	-1.24145	1.24306e-14
PNKD	-4.87242	1.27773e-83
PECR	-2.21928	3.31638e-28
ABCB6	-1.73091	5.38087e-06
STK16	-2.12568	2.37093e-67
SP100	-1.33692	4.64559e-06
2810459M11RIK	-1.28588	5.89808e-13
SERPINE2	-2.17988	2.21753e-07
NGEF	-3.99595	6.14007e-37
CAPN10	-1.06032	8.90146e-07
AGXT	-1.85329	6.82949e-22
PASK	-1.51279	0.0351922
BOK	-1.23545	0.000341568
MLPH	-2.36379	0.00304792
RAB17	-1.15858	3.95375e-07
SERPINB8	-3.94252	5.42124e-10
TNFRSF11A	-1.65494	0.0116282
ACMSD	-2.51216	1.68055e-15
F13B	-2.12616	1.31433e-34
EPB41L5	-1.17944	4.25066e-20
STEAP3	-2.48446	3.63721e-11
CD55	-1.26656	3.90575e-08
PIGR	-3.0894	1.13077e-42
SRGAP2	-1.18647	3.54072e-05
PIK3C2B	-1.22452	0.000362807
CYB5R1	-1.07587	8.99534e-05
ATP2B4	-1.21444	1.29932e-07
NIBAN1	-2.12092	2.72035e-07
COQ8A	-3.251	4.36703e-27
PARP1	-1.21018	1.46906e-19
COX20	-1.16775	3.05042e-09
MPC2	-1.45118	1.85488e-24
F5	-1.69119	2.58717e-21
SEC16B	-1.18028	2.04184e-13
RALGPS2	-1.72524	1.14628e-16
MTARC1	-2.15645	3.05341e-25
PACC1	-1.70407	0.00533239
TRAF5	-1.03995	0.0136758
CFAP126	-1.38377	0.0477707
FCGR2B	-2.43377	7.83103e-10
DUSP12	-1.45745	7.35249e-09
MCM10	-2.86393	3.69704e-14
CCDC3	-3.36709	0.00806193
MGST3	-1.77157	1.61763e-07
FMO3	-3.91669	0.000347571
PRDX6	-1.3648	1.55281e-19
MRC1	-1.59547	1.66223e-13
PTER	-2.45133	1.11263e-69
ITGA8	-3.36571	1.35458e-09
ACBD5	-2.10838	2.89751e-46
PKN3	-1.96177	0.0234897
SLC2A8	-1.30334	7.99017e-09
STXBP1	-1.21898	0.011666
ST6GALNAC6	-1.89901	3.73398e-16
ENG	-1.19314	8.15133e-14
COL5A1	-1.10251	0.0200533
UPP2	-5.06923	2.90041e-52
LAMC3	-1.84802	0.0027271
MIGA2	-1.54284	9.037e-17
SH3GLB2	-1.4604	1.35512e-10
KYNU	-1.98229	4.77959e-41
CUTAL	-1.66772	1.4712e-30
PHF19	-2.43467	0.028825
HC	-2.32207	2.1667e-45
MAMDC4	-3.88559	0.0021468
ABCA2	-2.68291	5.48354e-33
NEB	-1.58767	2.43305e-08
UAP1L1	-1.67115	2.8014e-08
DPP7	-1.07358	3.57958e-08
HNMT	-2.35127	8.58175e-17
PKP4	-1.54296	9.08604e-21
DUSP19	-1.48074	7.10496e-05
ZFP385B	-1.93354	6.11184e-14
ABCB11	-4.30322	0
P2RX3	-1.94645	0.00250539
TFPI	-1.47881	2.41082e-05
FASTKD1	-1.06782	5.04167e-12
FBXO3	-1.08707	1.57338e-24
CAT	-3.74512	1.0898e-100
PAMR1	-1.36152	0.000513129
GATM	-3.11351	3.35622e-16
DUT	-1.78948	1.46317e-05
TSPAN18	-4.08642	0.000340566
MAPK8IP1	-2.77577	1.76751e-05
SORD	-3.94077	1.56938e-56
WDR76	-1.1919	0.00783897
LRP4	-2.74342	1.23928e-23
ADAL	-1.36053	8.0744e-09
HAO1	-1.73708	3.1911e-12
MKKS	-1.9951	3.05284e-12
ITPKA	-3.88023	9.49984e-05
DNAAF9	-1.62392	4.05724e-34
ADAM33	-3.95739	0.00509214
SIGLEC1	-3.11599	5.20609e-16
SPEF1	-1.57581	0.0192531
IVD	-1.91659	1.43807e-45
RASGRP1	-2.94266	1.82473e-05
BMP2	-2.3013	2.08324e-07
SLC27A2	-2.28453	2.83405e-24
MGME1	-2.03255	7.48832e-14
GZF1	-1.22963	3.38e-08
SNTA1	-1.15597	4.18829e-08
E2F1	-3.0782	1.80814e-06
FAM210B	-1.00415	0.00283805
PCK1	-1.57754	1.06236e-05
IMPA1	-1.21904	3.45763e-15
CAR1	-3.03761	0.000139552
CAR3	-2.00615	0.0337591
PCMTD2	-1.11831	1.0321e-07
ACSS2	-2.56208	3.25815e-40
EPB41L1	-1.01069	0.0367596
NDRG3	-1.14911	2.97842e-10
GNB4	-1.74718	0.000356976
MECOM	-2.07552	0.00390699
SLC2A2	-4.39914	6.04481e-100
ECT2	-1.40449	0.0113084
MCCC1	-1.4231	2.11424e-22
AADAC	-1.31589	2.02954e-10
SUCNR1	-3.63404	3.69262e-14
P2RY1	-2.6384	1.7941e-10
BCHE	-2.31556	3.34886e-31
SMAD9	-3.39429	1.16182e-12
MME	-3.25142	1.03305e-11
VEPH1	-4.34267	0.0140929
TSPAN2	-2.36648	9.97771e-06
HMGCS2	-1.53903	1.8333e-06
GSTM4	-2.65506	6.94609e-31
NPR1	-2.53713	1.06719e-15
RAB13	-2.1365	1.31838e-08
CHRNB2	-2.22764	4.38177e-05
SASS6	-1.42624	0.00721438
VCAM1	-2.38323	9.86144e-28
OLFM3	-2.70203	3.72786e-06
CYP2U1	-1.6109	1.01498e-06
HADH	-2.82078	3.06933e-22
CASP6	-1.19256	7.19758e-11
LRAT	-1.00529	0.00481787
GUCY1B1	-1.1346	0.005693
ASIC5	-2.9085	2.44348e-10
TDO2	-1.50295	8.4602e-17
CTSO	-1.45396	1.71288e-17
DNAJB4	-1.17393	2.19701e-09
PTGFR	-3.70353	0.0430294
IFI44	-2.15808	0.000354703
CD1D1	-1.40993	8.17888e-15
SH3D19	-1.91629	5.0682e-15
GATB	-1.5277	2.15178e-20
FMO5	-4.22143	2.44635e-51
ACP6	-1.24339	4.57366e-13
BCAR3	-1.27077	5.18757e-12
GCLM	-1.80447	3.74956e-58
TLCD4	-1.17337	7.61268e-06
THEM4	-1.7556	3.189e-18
RAP1GDS1	-1.07953	4.59268e-14
BDH2	-2.48407	9.83551e-11
WLS	-1.02469	5.98732e-05
CTH	-4.29664	2.20149e-33
DNASE2B	-1.43196	3.78675e-08
UOX	-2.76129	1.92446e-22
DDAH1	-5.11541	4.51326e-64
COL24A1	-3.74302	0.0241377
GEM	-1.67551	0.00120052
DECR1	-1.49752	9.15534e-10
CPNE3	-1.11329	1.84715e-13
RMDN1	-1.26264	1.49851e-11
ATP6V0D2	-4.19133	3.27903e-10
CYP7A1	-8.38642	1.08339e-21
PDLIM5	-1.18104	1.76149e-29
EPHA7	-2.06397	0.000252117
INVS	-1.68232	8.43735e-10
KIF12	-4.92971	0.00875679
PTGR1	-1.87092	0.00134256
ALAD	-2.43377	1.70894e-23
PTPRD	-1.56542	5.4035e-25
ACO1	-1.20429	2.53033e-19
DNAJA1	-1.61371	6.67303e-43
FKTN	-1.05935	0.000395436
EPB41L4B	-1.6686	1.6199e-15
ENHO	-4.98471	1.29907e-36
FANCG	-1.91335	0.00025107
STOML2	-1.19859	3.68774e-13
CD72	-2.62948	3.58548e-06
CCDC107	-1.33407	3.65165e-15
GBA2	-2.32528	1.35344e-11
NPR2	-1.79692	2.55612e-07
GNE	-2.47784	3.41763e-36
MLLT3	-1.10217	0.00628594
HACD4	-3.77296	2.91471e-08
AK4	-1.01587	5.00717e-09
2610528J11RIK	-3.09079	1.45757e-08
ST3GAL3	-1.19778	1.10811e-10
SLC6A9	-1.67931	3.92508e-09
ATG4C	-2.56964	1.44385e-21
ANGPTL3	-2.97668	3.93745e-24
FGGY	-1.65531	5.78209e-49
CYB5RL	-2.51935	3.42893e-20
CCDC30	-3.04174	5.15042e-06
TRIT1	-1.01793	1.67855e-07
MYCL	-1.28465	0.000682219
CCDC163	-1.36117	1.51553e-06
NSUN4	-1.03538	6.42108e-06
CYP4A31	-3.76886	1.09873e-06
CYP4B1	-1.41541	6.96532e-07
CYP4A14	-5.95855	2.46692e-17
PDZK1IP1	-2.63827	0.00042438
ALDH4A1	-2.97491	1.0494e-32
AKR7A5	-1.99639	8.05835e-69
HSPG2	-1.66178	8.01948e-11
SEMA3C	-2.25185	0.044299
CCDC28B	-1.22013	0.000651606
NIPAL3	-1.33288	1.83101e-06
STMN1	-3.72653	1.78459e-05
SYTL1	-2.40917	4.04967e-10
CASP9	-1.08387	1.83946e-12
ARHGEF19	-3.19903	1.62916e-32
ACOT7	-1.98277	3.46263e-15
PRKAG2	-1.78601	1.31263e-29
SMARCD3	-2.36751	0.033386
PER3	-2.64202	3.91785e-07
CDK5	-1.42214	7.22515e-15
SLC2A5	-3.26922	1.07641e-09
MASP2	-1.03535	6.53235e-12
PEX10	-1.82697	3.58854e-07
PRKCZ	-1.10528	3.86135e-10
PRXL2B	-4.71608	3.59964e-20
NADK	-1.4339	2.93236e-35
ADGRA3	-1.0495	2.11281e-10
ACOX3	-1.06579	4.11838e-11
HGFAC	-1.01434	9.3065e-09
EVC	-3.06164	0.000266522
KRTCAP3	-1.75461	0.0332316
OCIAD2	-2.28562	5.70781e-25
PPARGC1A	-1.24568	0.0234897
SEPSECS	-1.23476	7.38461e-20
CENPA	-1.33652	0.0101646
KLB	-1.7306	2.43641e-05
UGDH	-2.27605	2.31659e-18
APBB2	-1.04445	1.83492e-07
UGT2B34	-3.74957	5.66967e-76
DIPK1A	-1.63133	2.2419e-15
SULT1D1	-1.15608	6.82473e-06
ABCG3	-7.466	8.16564e-09
HSD17B11	-1.804	1.09143e-32
AFM	-1.51723	3.43389e-13
PITPNM2	-1.4803	2.8008e-10
ABCB9	-1.48108	0.019736
NAAA	-1.18724	0.00562052
KNTC1	-4.44062	0.00773525
STX2	-1.77196	1.39731e-13
WDR66	-1.52095	0.0283594
HPD	-3.19994	2.06618e-26
ACAD10	-1.36929	8.87744e-14
MFSD7A	-1.08243	0.0177077
PXMP2	-2.10357	1.42073e-42
CIT	-2.30994	0.0166728
CHEK2	-4.04622	9.28881e-06
SIRT4	-1.57447	8.71651e-07
ACADS	-1.10405	1.57334e-11
FOXP2	-1.06234	0.00976424
LFNG	-1.65761	2.70057e-06
MMAB	-1.36369	0.000101027
FSCN1	-1.25115	0.000755054
RITA1	-1.36204	0.00127503
OAS1B	-2.01836	0.00624758
CYP3A25	-3.69837	6.38212e-27
SLC46A3	-2.4808	3.83937e-08
HSPH1	-2.8347	6.07178e-38
TFPI2	-1.36696	1.73859e-14
LMOD2	-3.85614	0.0151067
EPHB4	-1.15968	1.5457e-05
AGFG2	-2.27565	1.43653e-30
CYP3A13	-1.46126	1.53843e-07
TPK1	-1.58681	2.46318e-20
PON3	-1.97567	2.87104e-51
PLXNA4	-1.57783	0.000125148
IRF5	-1.18114	5.99182e-07
HIBADH	-2.04057	1.69685e-43
ADCYAP1R1	-2.28766	0.00198275
CEP41	-1.76125	0.000159878
HERC6	-1.24325	1.06065e-09
GSTK1	-1.38053	4.78832e-09
EPHB6	-4.55159	0.000504381
HPGDS	-1.42926	0.0309974
TBXAS1	-2.05998	4.69202e-07
PCYOX1	-1.34234	1.17844e-07
WBP1	-1.04381	6.81062e-07
APLF	-1.28304	0.00519159
KLF15	-1.53362	1.63443e-08
SLC6A6	-1.1655	1.31184e-13
USP18	-1.32669	0.0293323
SLC6A13	-1.65258	8.39325e-47
PTMS	-1.35748	2.06921e-28
PLXND1	-1.32987	2.71868e-06
MUG2	-1.06674	0.000180689
TUBA8	-1.80511	0.00024224
CLEC4B1	-3.99276	0.0398258
CLEC4A2	-1.35651	0.0121327
KLRK1	-3.05184	0.000338651
CLEC2D	-3.3934	1.90584e-26
GABARAPL1	-2.04869	2.60716e-14
KLRC1	-4.2288	0.0295083
KLRA2	-1.41537	0.0011364
FAM234B	-1.80353	1.48457e-16
ART4	-3.85331	3.15752e-07
DERA	-1.06288	2.54658e-14
SLCO1B2	-5.16925	1.97177e-15
SLCO1A4	-4.87419	1.79728e-45
GYS2	-1.45519	3.5379e-08
SSPN	-2.00513	0.00941051
SRGAP3	-2.63457	3.40542e-05
CAMK1	-1.3285	1.14428e-08
IL17RC	-1.5033	1.28461e-17
CRELD1	-1.0305	3.30649e-05
ITPR2	-2.50875	5.05374e-80
CCDC91	-1.93356	1.62419e-21
ATP2B2	-2.07065	0.0273012
TMTC1	-2.85405	0.01385
MBD4	-1.51812	0.0186661
IFT122	-1.62914	1.54209e-06
PIANP	-4.53113	0.00362084
SCNN1A	-2.57284	2.36777e-22
FKBP4	-3.63776	1.1913e-103
CLEC2H	-6.91221	3.74217e-11
SULT2A8	-4.21449	4.17174e-25
MZF1	-2.48274	0.0317608
SLC27A5	-1.32261	1.51464e-15
DMPK	-1.61302	5.08316e-13
ZFP273	-2.02443	0.00141311
HERC2	-1.01579	8.30694e-07
CYP2B10	-2.18677	0.007036
ZFP108	-2.23999	0.000163767
GAS2	-1.66279	6.93544e-15
TARSL2	-2.65258	2.97829e-29
HDDC3	-1.30502	0.0251129
IDH2	-1.57444	8.80052e-27
NR2F2	-1.2681	4.79218e-06
NOX4	-2.57106	2.50948e-13
CD22	-3.65204	8.76419e-05
DET1	-1.06621	0.00146163
TMEM126B	-1.48825	1.00422e-18
SYTL2	-2.5878	0.0180772
FAH	-1.16692	3.06892e-12
ART2B	-4.77896	0.00404809
CYP2R1	-1.10731	5.91804e-06
MYLPF	-2.09123	0.0187102
FCHSD2	-1.30832	1.97608e-07
PLEKHB1	-1.71991	1.44784e-08
PGM2L1	-2.23357	3.74644e-11
SYT3	-7.39067	7.67019e-09
MYH14	-2.04452	5.70878e-15
LCMT1	-1.03921	9.26144e-06
ITGAX	-2.29757	0.017423
PRSS8	-1.25944	0.00409907
BCL7C	-1.40985	9.2908e-09
BCAT2	-1.85312	3.89857e-13
ABCC6	-3.27647	9.96187e-51
RGS10	-2.37488	0.000526297
FGFR2	-1.99195	2.27656e-18
ACADSB	-1.56505	4.42333e-29
CHP2	-2.36306	9.87647e-05
ANKS4B	-1.22744	5.81811e-07
REXO5	-1.10939	0.00356483
OAT	-1.63452	1.90724e-09
ACSM3	-2.47828	3.43916e-30
LHPP	-1.63627	2.91758e-09
TRIM21	-1.75364	4.96585e-10
PDILT	-2.76292	1.99189e-09
ACSM5	-5.1625	1.98248e-98
UROS	-1.92758	5.91161e-13
KNOP1	-1.16035	5.56001e-13
NADSYN1	-1.04223	6.01802e-09
SLC9A9	-3.83285	1.95185e-14
F9	-1.23135	6.80708e-32
MAGIX	-3.63403	1.59273e-28
PIM2	-1.62259	0.00016049
OTC	-1.45416	2.68558e-10
F8	-3.57026	2.71131e-67
HEPH	-1.44863	0.0321268
OPHN1	-1.07421	0.00702828
STARD8	-2.62313	2.90922e-20
AWAT2	-3.47797	0.00117469
SRPX2	-1.71025	0.0295288
SYTL4	-1.73254	0.000407184
COL4A5	-3.38498	9.35883e-09
PHKA2	-1.83087	4.80405e-22
GABRA3	-1.51643	0.010575
ARHGAP6	-3.19899	7.68287e-20
ABCD1	-2.40097	2.58686e-31
NAA10	-1.20531	7.02458e-08
ARHGAP4	-2.45908	2.23081e-09
MPP1	-2.0776	7.46445e-37
PLP1	-1.23255	0.0417601
TSC22D3	-1.79404	4.98987e-10
RNF128	-1.4065	4.08196e-55
F7	-1.69234	1.09463e-52
PROZ	-2.83447	3.43578e-27
ADRB3	-2.91883	1.47765e-17
GPM6A	-2.7175	0.00271124
IDO2	-4.0316	6.09891e-50
TM2D2	-1.09923	5.13235e-13
PLEKHA2	-1.38295	0.000698186
TENM3	-1.08842	0.00126793
WRN	-1.23778	6.07712e-10
HPGD	-3.31402	2.83504e-17
NR3C2	-2.03793	1.90746e-12
SORBS2	-1.0616	0.000592829
LRP2BP	-1.7517	0.0134621
MFAP3L	-3.20632	0.0255515
ADCY7	-1.59311	7.60832e-05
NKD1	-1.19033	0.00226056
LSM6	-1.05358	1.32948e-07
MYLK3	-3.06276	0.0414732
IL15	-1.68244	0.0346234
TXNL4B	-1.44469	8.62139e-05
CES1F	-3.33671	1.51334e-08
ST3GAL2	-1.03211	0.0127991
COG4	-1.59421	1.35427e-25
CENPN	-2.84482	0.0211366
KIFC3	-1.35433	1.02944e-05
MMP15	-4.52403	1.46864e-50
SLC27A1	-2.07896	9.05101e-13
KLHL36	-1.10011	0.00550098
PIK3R2	-1.01761	1.4257e-10
RAB3A	-3.46864	1.07866e-07
CDH13	-1.35958	0.0305031
PDE4C	-3.44044	7.36735e-38
1700030J22RIK	-2.60257	0.0255039
NTPCR	-1.37824	1.53907e-05
MAP3K21	-1.13563	0.0168168
PLA2G15	-1.18825	9.01047e-06
CYB5B	-1.33134	2.07734e-11
MAML2	-1.31624	0.00346079
4931406C07RIK	-2.08971	1.31469e-09
ABCB10	-1.82429	4.17329e-18
APLP2	-1.19855	1.68898e-14
PDGFD	-2.54171	4.11331e-05
SESN3	-1.06583	1.2401e-08
USP2	-3.19642	9.01687e-10
THY1	-2.71219	0.0237303
OAF	-1.57581	7.54479e-25
NXPE2	-5.796	3.52709e-21
RDX	-1.09587	1.31672e-25
DIXDC1	-1.5561	1.28765e-13
BCO2	-3.13949	8.1546e-36
PTS	-1.20126	7.70787e-12
CADM1	-1.68547	3.40054e-11
TAGLN	-1.34827	0.022943
BACE1	-1.79242	9.72184e-13
MPZL2	-1.74939	7.29383e-17
TREH	-1.53035	0.00632187
SLC37A2	-2.40697	1.8598e-05
ROBO4	-1.01569	4.07603e-06
OLFM2	-4.47576	0.00339451
PDE4A	-2.64431	5.81033e-09
BMP5	-1.52471	1.87847e-05
TMED1	-1.66159	3.37268e-16
KANK2	-1.34197	5.08252e-17
DOCK6	-1.43901	1.86818e-07
AQP9	-3.32013	9.95165e-48
MYO1E	-1.89066	1.20528e-28
FAM81A	-2.34343	1.49963e-05
ANP32A	-1.94654	1.78597e-25
THSD4	-1.55707	0.0485801
NEIL1	-2.38132	2.20084e-09
CYP1A2	-2.41128	0.000166665
TMEM266	-5.61945	7.25768e-05
MTO1	-1.18361	7.50356e-11
GCLC	-1.74071	1.02451e-10
HCRTR2	-3.47738	0.040914
ADAMTS7	-2.81767	3.62711e-13
LACTB	-1.23267	3.98678e-16
PLSCR2	-3.02783	2.75013e-23
PLSCR4	-2.14974	1.15618e-07
DAPK2	-1.58443	0.000378791
TRIP4	-1.33725	3.27861e-30
PARP16	-1.40485	1.54797e-08
UBE2CBP	-1.77121	0.0038336
SNX14	-1.07198	2.53196e-11
MRAS	-1.76045	0.0029856
CSPG5	-3.71132	1.32946e-05
SCAP	-1.127	1.12953e-14
PTH1R	-2.99611	5.22943e-15
DCLK3	-5.14586	6.72438e-20
GORASP1	-1.28501	6.91563e-11
VIPR1	-1.50015	5.43471e-06
AMOTL2	-2.44472	2.45298e-13
RAB6B	-2.64623	0.000710431
HEMK1	-1.38181	2.17186e-09
APEH	-2.20343	1.6678e-76
UBA7	-1.47592	9.26296e-06
NICN1	-1.51404	1.19426e-11
AMT	-2.9647	1.92053e-28
CD59A	-2.09426	4.05724e-34
LMO2	-1.3408	0.00029895
KANK1	-1.01987	6.38485e-08
FOLR2	-1.83985	4.98435e-07
TPCN1	-1.72891	8.39606e-07
SLC8B1	-1.29288	6.09581e-07
CNTROB	-1.35502	5.65503e-06
ALAS1	-1.57175	7.41954e-09
PDXK	-1.81592	1.62065e-07
LAMA1	-3.74016	6.87907e-11
CYP2C38	-5.76472	4.01865e-70
RIMS3	-1.33257	0.0139323
FBXO21	-3.18281	7.02808e-49
ADGRE4	-2.93267	5.01663e-11
RASGRP2	-1.71114	8.1051e-06
PYGB	-1.87277	8.96903e-11
LMO7	-1.20268	2.21353e-08
PFKM	-1.85331	3.34261e-11
ENTPD6	-1.73332	3.5758e-08
CLEC1A	-2.37415	1.89924e-05
CDC14B	-1.34011	2.20184e-17
3830406C13RIK	-1.30605	8.68398e-06
MGLL	-1.54582	2.84604e-06
KBTBD12	-4.02947	0.00833064
MAMDC2	-3.25036	3.16517e-06
TTC28	-1.38802	0.0168531
TRIM45	-1.89704	0.0469839
SHF	-1.08508	0.00177747
RPGRIP1L	-1.73977	4.124e-06
PTPRF	-1.09593	3.26691e-13
DPYD	-1.31561	1.68786e-33
GSTT2	-2.73613	1.35579e-38
PLPPR5	-4.34023	0.0113458
CHST2	-1.47883	0.0167046
RTP4	-1.60197	8.80645e-11
AGL	-2.31094	9.66912e-80
UPB1	-2.54363	1.69778e-49
MCEE	-1.96871	7.23605e-26
ARMCX1	-1.75836	7.9583e-05
CYSLTR2	-3.67327	0.00646434
ACSM1	-1.6896	1.47955e-16
SPATA2L	-3.95229	1.73106e-31
PANK1	-1.96015	1.08711e-12
MAP3K13	-2.21097	4.68948e-17
GABRB3	-3.31701	0.0128173
STARD9	-1.88905	9.57006e-09
AKR1C14	-5.51801	5.25708e-106
SFXN5	-2.99044	1.762e-39
MND1	-1.06903	0.00535993
MTSS2	-2.22086	0.000409396
TMEM131L	-1.20751	0.00301132
ASB13	-1.61107	6.10363e-30
MRPL15	-1.4224	1.54716e-19
KCNK10	-6.02523	2.60697e-05
ENGASE	-1.03029	0.000732441
PPARGC1B	-2.21406	2.91883e-09
CFHR2	-1.39633	2.17513e-34
SLC16A2	-1.36775	2.68126e-12
TESK2	-1.63432	1.3855e-13
CCDC17	-1.13709	0.00110433
FARP2	-1.03076	7.26012e-09
CCS	-2.32315	2.78705e-65
TPST1	-1.10245	1.07036e-13
FAAH	-2.45625	1.54281e-46
RNF43	-1.5064	1.1321e-06
GPC1	-2.08333	1.56273e-05
HDAC11	-3.32954	5.36738e-32
FLVCR2	-4.41063	1.08272e-10
ZDHHC14	-1.07871	0.000816557
NIPSNAP1	-2.85509	1.45832e-72
FHOD3	-2.79883	0.000177984
RAMP1	-1.47055	0.000920713
PARP14	-1.43987	1.33563e-19
GCSH	-1.68817	3.61057e-36
GBP8	-4.58617	4.13866e-10
DHRS11	-1.23158	1.39984e-07
GULO	-2.96581	7.12494e-43
UROC1	-3.52609	5.11789e-119
IFIT1	-1.58137	0.0390575
DAAM1	-1.24576	1.01833e-13
CD300LD	-1.9924	6.89191e-14
FRAS1	-1.84554	0.00134951
TLE6	-3.26681	3.63114e-06
TLE2	-3.52766	2.2824e-19
DSG1C	-5.95248	1.61021e-21
CD207	-1.29939	0.0184131
DIO1	-1.49973	0.0270944
ZFP661	-1.53346	0.000187119
ART3	-2.21038	0.00126929
TTC21B	-1.85391	0.0001263
ATOSA	-1.74309	5.62764e-12
ANO8	-2.16001	1.89778e-07
GIPC3	-3.21976	0.00580873
MRPL34	-1.86381	1.73862e-14
TBXA2R	-3.6453	0.00369659
FILIP1	-2.25742	0.0053736
COBLL1	-1.0311	5.31554e-12
USHBP1	-4.0705	2.86462e-23
TJP3	-3.2649	1.57449e-11
DHCR24	-1.39816	3.88767e-05
RTKN	-1.047	0.000827161
TMEM106A	-1.07994	0.000263394
CEBPA	-1.26273	1.32094e-08
DPP4	-2.52199	2.71131e-67
C8A	-2.30851	8.72475e-39
EEF2K	-2.40698	5.5217e-07
OMA1	-1.65699	2.85505e-16
FAM167A	-1.63167	0.00698516
EVA1A	-1.03226	2.73343e-06
WNK4	-2.08758	0.000156302
DNAI4	-5.11689	0.000555232
TUBG1	-1.2642	2.04579e-08
SPPL2B	-1.629	2.01355e-10
HPSE	-1.27176	0.00019117
WDR38	-3.07708	0.0398632
LZTS2	-1.21013	0.000686449
RMI1	-1.44047	5.89462e-07
HACD2	-1.02146	2.63474e-10
PCSK7	-1.10163	4.39574e-14
TMEM98	-1.10561	0.015729
FOXA1	-1.10676	0.00285172
STAB2	-2.03201	1.20745e-06
GALM	-3.28	9.06393e-58
PLK5	-3.33413	0.00319181
REEP6	-3.18149	4.22957e-26
CAPN5	-1.25835	0.00182675
ALDH1B1	-3.44253	8.68315e-14
TSEN34	-1.09662	3.87773e-09
TRMT10B	-1.24972	0.000516146
RUBCN	-1.20584	3.57031e-05
AAMDC	-1.53985	3.27299e-11
XYLB	-1.65817	7.8637e-38
UGT2A3	-1.71891	6.41576e-15
CEP19	-1.54591	4.33097e-06
UGT2B35	-2.67836	7.98004e-33
POLR3G	-1.27635	3.15817e-06
UGT2B1	-2.14246	2.18153e-10
DDX11	-2.08565	1.25804e-11
SYT1	-3.03688	9.60224e-20
ZFP983	-2.15386	1.17864e-07
AI182371	-2.8255	6.17998e-38
ZHX3	-1.215	1.48994e-19
HYKK	-2.18053	3.16707e-16
COG5	-1.19192	5.87371e-09
PKNOX2	-3.13035	0.0311177
ALDH5A1	-1.29787	9.37845e-19
TTC38	-1.69018	1.02085e-14
ACSS3	-5.43554	3.67438e-33
DOCK4	-1.24108	1.57898e-06
FAM122B	-1.19473	0.0252662
TMEM63B	-1.33211	3.85754e-35
SIGMAR1	-1.18336	3.34954e-07
SLC17A3	-1.38981	4.75448e-09
ZRANB3	-2.7172	3.48657e-10
ACAA1A	-1.43402	8.2692e-08
MACROD1	-1.46934	1.41878e-05
NOA1	-1.51636	2.91755e-11
SLC2A13	-2.99809	0.0377758
IGSF10	-2.11951	0.00103525
TMEM260	-2.13894	1.71166e-25
P2RY12	-2.02525	0.000142856
CSGALNACT1	-1.91121	0.0289365
P2RY13	-1.43819	0.00290446
RMDN2	-1.03243	3.29325e-07
LUM	-1.05548	0.00220309
CARD11	-3.74185	0.0236299
PPFIBP2	-1.03244	0.000356723
IQCE	-2.10849	2.681e-10
FXYD1	-1.53847	2.74948e-22
FGF1	-1.37898	1.42649e-05
H2-AA	-1.41503	0.000161032
PLXNB2	-1.34324	1.0695e-47
ATP13A2	-1.5794	5.6302e-20
NUDT1	-1.91468	6.54218e-09
CCDC148	-2.24607	0.0113626
TBC1D9B	-1.44692	1.2052e-18
COLEC11	-2.03478	9.8012e-13
TMEM184A	-1.7016	4.88164e-15
DECR2	-2.95197	2.98431e-19
KLHL13	-1.88002	4.1969e-09
ENTPD8	-2.78908	6.34956e-25
AMDHD2	-1.59973	1.21391e-14
SYDE2	-1.92468	5.03392e-07
PROSER3	-3.78319	2.23127e-08
ABCC12	-4.18853	0.00589395
ACAA2	-1.20695	9.02171e-08
C1QA	-1.45424	1.67326e-23
PRODH2	-2.4554	1.02841e-21
C1QC	-1.40314	5.99468e-21
C1QB	-1.08914	1.08839e-15
BCORL1	-1.27526	4.81734e-05
CNPY4	-2.60791	9.00824e-15
ZFP39	-1.30821	1.55934e-05
MMAA	-2.105	8.75306e-24
TSPAN15	-1.46234	0.000517818
AZGP1	-1.20887	6.04065e-22
ZCWPW1	-3.78505	3.1455e-08
PPP1R14A	-1.38595	0.034386
MYCN	-3.84153	0.0104546
DENND11	-1.37496	1.49676e-12
ISLR	-1.92687	0.00443535
LIPT1	-1.09062	0.0020786
SYN1	-4.15635	0.00693088
ZFP692	-2.97446	2.64072e-12
DZANK1	-2.40321	0.00870425
RSRP1	-1.011	0.00767727
SLC12A9	-2.33919	2.29494e-21
CHST7	-2.12043	0.0103163
PAQR7	-3.91575	6.22412e-29
LETM2	-1.26551	0.0327183
PAFAH2	-1.21195	9.46904e-11
ENPP1	-2.11696	6.1586e-24
SPON2	-3.10077	0.00770361
CNNM4	-1.03618	0.000834199
TBC1D2B	-1.46171	1.52672e-15
VNN1	-3.90876	1.40973e-09
CIB2	-1.44898	0.0138498
MAVS	-1.22152	0.000281756
ATG14	-1.01592	2.14118e-08
SHANK2	-3.88419	6.0335e-31
ALDH8A1	-1.80191	2.11028e-40
TOB1	-1.44043	3.57529e-09
GCH1	-1.05487	1.3077e-08
NR0B2	-3.1354	0.000356209
OSBPL5	-1.57527	0.000549156
WDTC1	-1.4209	1.11832e-16
ZFP60	-1.36881	4.67548e-05
H2-DMA	-1.89726	3.82419e-05
CDKN1C	-2.40589	0.000134688
LDAH	-1.14457	3.57009e-15
INF2	-1.57072	9.8939e-09
ATP8A1	-2.53144	2.59396e-13
LZTS3	-2.27199	1.59496e-26
FAM13A	-4.14666	8.10247e-30
XKR8	-1.46799	4.56368e-08
PPP1R16B	-1.13753	0.00221681
SLC16A9	-1.46055	2.24009e-05
ADH4	-3.23868	1.37038e-36
D630003M21RIK	-4.53546	0.0193306
ABHD18	-1.57706	5.32389e-06
PPM1K	-1.83786	8.67579e-13
NMRK1	-1.8249	3.5298e-19
WDR19	-1.47352	0.00194167
PCDH18	-4.23205	0.0217474
SIRPA	-1.33896	1.37824e-13
ANKRD9	-2.36499	0.000746964
BRI3BP	-2.12319	1.46413e-38
DDX60	-2.24389	1.54793e-10
BANK1	-3.47793	1.64701e-07
SCARB1	-1.34524	1.38024e-25
INPP4B	-2.90481	0.000682219
CRP	-1.87547	7.2203e-10
SNN	-2.61686	0.00014695
RARA	-1.09222	3.24608e-08
CCDC138	-1.19626	0.00773338
MINDY4	-1.36268	0.000190694
DEXI	-1.15301	0.000178887
CNTLN	-1.02856	0.0462137
HSD3B5	-6.42742	2.9857e-06
TBC1D32	-1.89888	2.96517e-11
P3H2	-1.60958	0.0114513
ENPP6	-2.5123	9.69512e-08
SPAG4	-2.00222	0.0265553
SCARF1	-1.14732	1.1594e-05
RILP	-2.12283	6.64566e-11
TLCD2	-2.60344	6.60264e-18
CEP250	-2.16282	5.73929e-24
TRPM4	-1.32765	0.0326324
BPHL	-2.81407	1.54815e-27
PDZK1	-2.59555	2.18242e-21
AFG1L	-2.60846	5.88911e-19
1700066M21RIK	-2.30043	2.05323e-31
SGSM2	-2.72614	1.55393e-17
PCP4L1	-5.22157	2.32009e-12
TRP53INP2	-1.01045	0.0114174
PIGU	-1.15118	7.62479e-09
GPR162	-3.27297	0.049845
FOXQ1	-1.90044	4.884e-08
HDHD3	-3.44793	8.67269e-18
POLI	-1.45626	0.000347794
DENND2A	-1.02274	0.0159732
DCUN1D2	-1.81206	2.63788e-11
PARP12	-1.13793	1.808e-16
C1S1	-1.35251	1.76375e-14
CAR14	-3.58026	2.49537e-18
SRD5A2	-4.62711	4.12607e-06
RAD9B	-1.52415	0.00457724
SUSD4	-2.15815	0.000256667
COLEC10	-2.4008	4.14493e-14
RASSF7	-1.13444	1.29687e-05
TM6SF1	-1.65552	0.000103154
LRRC56	-2.07871	3.62676e-08
AKR1D1	-3.45848	5.25078e-16
POLD1	-1.32236	0.00437155
JOSD2	-1.4103	8.83953e-11
ASPDH	-2.62759	2.88248e-39
PKHD1L1	-4.36276	0.00568008
ANGPTL6	-2.62895	5.16025e-10
NLRP6	-1.19435	0.00146408
ELOVL3	-1.98467	1.75033e-05
9130409I23RIK	-4.34615	2.16325e-16
EPHX1	-2.33938	2.0952e-22
RALGPS1	-2.22923	3.80075e-07
VARS2	-1.28781	2.40398e-07
MAN2A2	-1.49763	1.22598e-19
FAM117A	-3.90584	3.91085e-06
SUPT3	-1.47811	4.80196e-05
PDK2	-2.507	4.24347e-15
CABLES2	-1.04081	4.50693e-14
BMP6	-2.31198	0.000172274
ARHGAP18	-1.04367	2.12868e-05
ANPEP	-1.80085	1.66297e-13
ECHDC3	-3.65729	6.27748e-72
ATPSCKMT	-1.08378	1.29384e-11
ZFP503	-2.98898	1.89004e-05
SS18L1	-1.2504	0.000402783
NRN1	-3.79151	1.26015e-58
ADGRG6	-1.88725	0.00142394
EEIG1	-2.21471	1.15048e-13
UBE2H	-1.14559	3.6204e-14
ADGRL4	-2.37848	1.26185e-10
ZDHHC1	-1.19217	0.0208831
ABHD2	-1.06965	0.0240609
IL18	-1.06963	0.000140352
ZFP750	-1.13032	0.0052558
B3GALNT2	-2.01239	0.000106009
POMT1	-2.06845	3.64537e-20
GIMAP3	-1.50973	0.0168531
TNFSF10	-3.72108	2.94519e-14
IGFBP2	-1.48717	3.61571e-09
SMARCAL1	-1.69431	1.80887e-14
FUT11	-1.31176	0.000169277
CDH6	-4.44108	0.010936
PRSS23	-2.32912	0.000416732
PRDM16	-2.64399	0.0207563
MTMR7	-1.96123	0.000183347
TTC36	-2.80419	8.34177e-53
DCXR	-1.75983	9.70049e-13
PPL	-3.06062	1.68641e-31
TSPYL4	-1.8021	0.020763
DSE	-1.77545	1.19317e-12
MMD2	-2.17872	0.0115414
MYO9A	-1.36875	5.34863e-08
TRMT9B	-2.16633	2.35812e-05
PREX1	-1.24963	8.46372e-06
HS3ST6	-3.58091	0.00083091
ODAD3	-2.58486	0.00805667
MRPL12	-1.20205	3.23712e-15
VASN	-1.08229	0.00434044
KYAT1	-2.48518	7.40378e-42
OXLD1	-1.92218	2.64895e-07
ZMYND8	-1.41671	1.24549e-11
LAP3	-1.03365	3.91316e-16
PLEKHG5	-1.15098	8.85589e-05
BAHCC1	-1.737	1.57084e-06
THAP3	-1.24463	2.94146e-05
DNAJC28	-1.13739	0.000751477
DNAJC11	-1.52967	1.08177e-07
CEP131	-1.64683	1.60128e-05
MYL6B	-3.99946	0.00181346
ARHGAP29	-1.23608	4.65229e-05
EPG5	-1.03356	2.09702e-09
SLC44A3	-2.22264	3.71658e-10
SLC39A5	-3.84034	0.00343786
GSAP	-1.33879	0.00184194
DEUP1	-4.53325	0.0126963
IFI203	-1.52761	0.00168868
SAA4	-1.42761	2.59294e-05
DISP2	-2.42652	2.72888e-05
MRPS35	-1.07407	9.54924e-10
SDR9C7	-4.89971	3.9725e-48
RDH7	-1.7168	3.01365e-10
RGL3	-1.20075	1.95407e-11
MAOB	-2.60798	4.65573e-45
FMO2	-3.54544	1.2796e-30
FMO1	-5.05612	3.17502e-20
DAAM2	-2.56524	2.89112e-05
GBP2B	-6.62612	9.02053e-07
BTNL9	-4.78141	5.01466e-26
RIGI	-1.47862	3.73857e-13
LRRD1	-4.11859	0.042468
CBLN3	-3.03887	0.0107548
ELAPOR1	-3.0747	2.68125e-05
SLC26A10	-6.48189	1.68461e-05
RPRD1A	-1.01374	0.00012353
LTBP4	-1.03465	7.1357e-05
ABCG5	-1.79621	1.20861e-07
NECAB1	-2.10451	1.38939e-18
PLPPR2	-1.22769	1.21629e-05
CD79B	-3.72078	0.00563258
ILDR2	-1.26428	0.00137806
TMEM51	-1.58675	5.31273e-07
TASOR	-1.03387	0.0121303
MADD	-1.47982	2.44991e-09
LIMD2	-1.40971	3.35397e-05
AP1G2	-1.07428	1.51226e-05
AGMAT	-1.88026	3.02223e-19
ST8SIA4	-3.18958	0.000256735
CREG1	-1.7932	1.428e-32
KCNA2	-7.81684	5.85757e-09
SLC25A34	-1.62849	8.85589e-05
CEPT1	-1.04903	4.48437e-14
IQCC	-1.33147	3.06985e-06
TEX264	-1.19198	3.66725e-12
CATSPERD	-2.67074	0.0160476
ZMYND15	-2.88385	9.06587e-09
GM11639	-4.69987	0.00608225
PLEKHH2	-2.07579	0.00259753
CROCC	-2.99001	0.000425279
TMEM205	-1.16314	4.72872e-17
ASGR2	-2.10063	4.67256e-35
MILL2	-3.42727	0.000538806
LRIT1	-4.15842	2.57863e-27
WWP1	-1.00765	6.90593e-19
PDE9A	-1.92532	1.72096e-10
H2AZ2	-1.13553	1.76971e-13
N4BP2L1	-1.73281	3.65532e-11
CAR8	-3.78828	1.81779e-50
RAP1GAP	-1.4353	0.000356231
MYZAP	-1.55574	0.0206464
HIBCH	-1.47563	1.84779e-11
NTHL1	-3.7104	3.43572e-10
MMRN2	-2.01146	8.44358e-14
GPR12	-5.33478	0.00903235
SHLD2	-1.09985	8.08602e-05
PIEZO2	-1.94073	0.0293826
RNF123	-1.11318	5.39304e-16
AGO1	-1.13928	2.05999e-14
H2-OB	-3.81756	0.0135367
SOX5	-1.7667	2.12547e-09
SELENOW	-1.36723	2.18049e-12
PRELP	-2.66828	2.65675e-17
TMTC4	-2.50198	5.94936e-11
GGACT	-1.32681	2.35839e-11
KCTD12B	-1.03054	0.00787988
PCCA	-1.09355	1.29298e-07
BBOX1	-2.67333	8.02614e-26
SLCO1A1	-2.91974	1.0005e-13
TMEM273	-4.47749	0.00186207
PGM5	-3.42706	0.0180133
PLEKHA6	-2.6941	2.55793e-23
LAD1	-1.28788	0.0178327
ABCA9	-3.39625	2.29363e-13
GCK	-4.91057	1.68631e-17
ABCA8A	-7.08444	2.49389e-134
TDRKH	-1.20315	0.00345924
AGRN	-1.07311	3.42574e-07
METTL8	-5.15373	6.99388e-23
WDR11	-1.24992	3.57907e-17
TMCC2	-1.82568	0.000120925
ABHD14B	-3.00445	1.94174e-76
ARSB	-1.37356	2.12394e-17
KANK3	-2.51762	8.02834e-11
KLHL23	-2.09995	0.00279932
SLC35E2	-2.04181	4.87149e-41
ABHD14A	-1.62533	1.86561e-09
ZFAND4	-1.7928	1.0776e-07
CYP2C37	-3.61984	1.3301e-17
TNFRSF14	-1.8931	3.43893e-06
CTF1	-1.79923	1.99371e-05
DENND4B	-1.06562	6.31919e-05
DCTPP1	-1.38647	2.04675e-13
ABCB4	-1.80935	1.53768e-12
AA986860	-1.10727	0.0458013
ITPR3	-1.04715	0.0322028
ACAD12	-2.76634	4.58612e-12
YPEL3	-1.31219	3.4745e-09
HEBP1	-2.56281	9.37584e-105
AQP11	-3.65149	5.14997e-38
HECW2	-1.51284	0.000628633
NREP	-4.35613	2.87206e-12
FOXO4	-1.75535	6.02205e-29
UPK3B	-3.36186	0.0496609
NOTUM	-6.34208	8.9004e-34
SPICE1	-2.14831	8.24371e-05
FAM89A	-5.63977	5.52294e-07
LRRN4	-3.35853	0.0278057
PYURF	-1.03153	4.21164e-06
LOR	-1.70651	0.0438617
B3GALNT1	-1.82665	0.0110057
GPR135	-1.32496	0.00559842
LRIT2	-3.58359	6.38799e-13
GJC2	-4.62109	0.00757697
HSCB	-1.11709	0.0345876
RAI2	-1.80973	0.000550338
FBXL7	-2.43717	0.000283572
ECM2	-2.10439	0.0112695
PLD6	-3.13274	0.000827161
DPY19L3	-1.91849	1.78637e-05
1190005I06RIK	-2.63535	0.000353518
PKHD1	-1.32142	0.000825013
CLEC4A3	-1.97506	4.59498e-06
NAALAD2	-2.14237	0.00458902
2900052L18RIK	-1.55015	0.037337
GLS2	-2.18277	9.21533e-14
ADGRD1	-2.46811	0.0163035
CCDC141	-1.41657	3.15785e-05
CEP68	-1.5476	1.52019e-15
TAFA2	-3.54188	0.0351002
PROCA1	-2.57006	5.06107e-07
PRSS53	-5.34074	0.000330111
VSIG4	-2.79516	1.47014e-39
GM7887	-1.01499	0.029988
OSBPL1A	-1.53367	5.09045e-21
TRP53I13	-1.16008	0.0398277
MARVELD1	-2.31975	1.06314e-11
P2RY4	-4.50389	5.99481e-16
DSG2	-1.25068	5.50967e-21
TENT5C	-2.05678	3.97885e-09
TNFAIP8L1	-3.28887	7.40113e-19
DACT1	-1.1866	0.0054551
KCNJ10	-4.22745	4.80157e-06
DEFB1	-3.7628	6.24882e-05
ABCA6	-1.12757	8.95426e-07
FADS6	-1.64364	3.81015e-10
CD300C2	-2.37462	1.04605e-06
TLR1	-1.32273	0.034275
ZFP444	-1.58064	4.09512e-12
COA4	-1.26509	0.00239597
RASSF9	-3.5723	0.0481441
KCTD21	-3.10916	9.05101e-13
ZC2HC1C	-1.43414	0.00430818
S1PR5	-3.88804	6.44414e-10
ARHGEF37	-4.78271	4.52438e-19
SLC25A26	-1.01246	3.02545e-05
DCAF12L1	-1.03573	0.0299402
RTN4RL1	-3.36808	8.28071e-16
LHFPL2	-3.21538	5.81693e-11
FAHD1	-2.15206	3.58093e-17
OR5M3B	-3.44645	1.25421e-28
AKR1E1	-2.5784	3.53567e-62
GPRIN3	-1.5048	0.00016101
GLB1	-1.90805	6.63045e-22
SH3TC2	-2.09836	0.00157474
SPRN	-2.74159	0.000161918
B230317F23RIK	-2.39543	0.0282908
SLC16A5	-4.07618	1.04583e-10
LRTM1	-1.8454	0.0415321
IFITM10	-2.92569	0.0453516
ADRA1A	-1.08895	0.00317102
CLEC14A	-3.0779	7.2798e-20
IFIT2	-1.74772	0.000554507
CAVIN2	-3.46674	2.98381e-17
C2CD2	-2.52857	2.87853e-90
STARD5	-1.24189	6.53055e-16
CALHM6	-4.168	0.00128644
IGFALS	-4.32975	1.47393e-67
CLEC9A	-2.03269	0.0027271
TMEM229B	-1.88274	0.00279476
CHRM3	-2.57872	0.0459243
MYORG	-1.52672	1.56221e-06
CCBE1	-1.40093	0.00502502
SLC25A23	-3.31497	3.55127e-33
GPAT2	-6.66099	1.41136e-06
RBP1	-1.40086	0.000178669
CAMK2N1	-1.84483	1.23207e-25
SOX18	-3.13375	4.05415e-07
AR	-2.67358	5.834e-05
BDH1	-2.96208	3.11032e-18
GM5424	-1.52969	7.20453e-19
KCTD11	-1.4257	0.00791778
PPP1R3B	-1.32824	1.39531e-05
GLTPD2	-2.07522	9.61082e-20
HNF4AOS	-2.07183	9.65507e-06
MYCT1	-1.84117	0.000142521
NQO2	-3.18318	8.85797e-91
SLC26A1	-1.70247	8.94931e-20
SPSB4	-2.81222	1.55346e-06
ZFP41	-1.65947	0.00510201
MIPOL1	-4.26844	2.50578e-08
PTGS1	-2.31275	1.38848e-16
B4GAT1	-1.63487	1.55134e-14
FAM180A	-4.37757	0.00287479
GPHN	-3.4622	2.38422e-47
ZFP30	-1.26614	0.0108787
RNF152	-1.42747	9.90537e-06
MROH7	-3.99342	0.0304605
MTRFR	-2.21465	2.81899e-13
NR1H4	-1.36954	3.03046e-07
LY6G2	-1.17825	1.2709e-10
FBXO40	-3.85616	0.0451283
RNF150	-1.52624	0.0017889
FANCB	-2.44759	0.0158639
FLRT1	-3.13771	0.0456075
SNED1	-2.16394	1.0472e-07
GJB1	-1.43834	7.06767e-22
ANGPTL8	-3.88088	5.17707e-15
SSTR2	-3.67233	0.000206926
STBD1	-1.09625	1.07051e-16
TMEM229A	-3.25903	0.0001731
LDLRAD3	-1.32438	7.8919e-05
COL6A3	-2.47478	9.15373e-09
TMEM81	-1.829	0.000104791
CRACR2B	-1.18159	0.00917977
FBXO10	-1.98127	0.00154431
GNG7	-3.56786	0.0285455
FAM171B	-3.81992	3.93702e-06
RANBP3L	-5.62076	0.000387842
MYPOP	-2.34363	0.000275583
BDNF	-1.28519	0.0403073
FITM2	-1.21698	1.20401e-16
CXCR6	-3.12729	0.0338483
MYOF	-1.74569	4.46312e-05
EXD1	-1.68181	2.67788e-05
ZFP454	-2.38347	0.0433621
GGNBP1	-1.36392	1.16063e-07
HOXB3	-1.84849	0.0113132
TMEM53	-1.47426	2.60825e-08
P2RY6	-2.35423	8.74854e-05
HEXIM1	-1.12129	2.36533e-07
NR1H5	-4.31762	2.3059e-09
PREX2	-1.53017	2.15702e-09
MTERF2	-2.15515	0.00152089
RAPGEF4	-1.75128	5.17655e-14
SEPHS2	-1.20333	1.79333e-13
AGTR1A	-1.97028	2.03278e-38
UGT3A2	-2.24767	1.29942e-24
RETREG2	-1.03911	1.6016e-17
CHCHD10	-1.46056	2.45676e-10
UPK1B	-4.20892	0.0335685
DTX3L	-1.21256	1.59724e-16
TMIE	-1.073	8.16755e-05
CYP2G1	-5.66338	0.000140646
NCKAP5	-3.00011	0.0381871
GAL3ST1	-1.30337	0.0272187
FZD4	-1.2427	2.97295e-07
ZBTB12	-1.42812	0.00274451
SUOX	-2.17633	4.4882e-22
2810025M15RIK	-1.25185	4.81553e-05
IDNK	-1.28141	1.9841e-13
TMX2	-1.07602	5.6266e-06
AGMO	-2.95443	2.65526e-72
VWA3B	-2.53395	7.23011e-05
EVA1B	-1.15459	0.00257353
CXCR3	-3.96107	0.0135698
TMEM220	-2.48338	1.17508e-40
SYNPO2	-4.33801	0.0476632
NDUFAF6	-1.2612	6.34293e-07
SNX21	-1.13604	0.00291276
SEPTIN6	-1.62589	0.0108502
CYP8B1	-4.58713	1.01804e-39
FAM167B	-2.20008	1.72939e-07
FAM171A1	-1.20576	0.000165282
ADRA1B	-3.36651	2.89006e-40
FAM78A	-2.05327	0.00344264
GPD1L	-2.80861	8.48267e-24
TRHDE	-2.56722	0.0283152
2310061I04RIK	-1.06332	1.05598e-08
ARHGAP42	-1.79691	1.05864e-23
TMEM37	-1.49022	1.99569e-05
ZFP940	-1.70166	0.0276463
ZFP366	-2.64316	6.02925e-08
SGMS2	-1.1571	1.94247e-08
AMIGO1	-2.43274	3.14276e-15
ADGB	-1.49075	0.00721376
GATD1	-1.84573	6.60991e-07
ZFP455	-2.11998	0.00315956
OLFML1	-1.27149	0.000351956
GPRC5C	-1.01012	4.50141e-10
MBLAC2	-2.3255	2.13691e-14
PLCB1	-1.21348	1.28589e-05
ZFP524	-1.23262	0.00061765
PCMTD1	-1.60151	5.38644e-12
NCALD	-3.25901	3.50562e-21
CCDC157	-2.53416	2.70866e-23
CREBZF	-1.11505	8.43429e-06
GM11437	-2.17535	0.000746737
CBR1	-2.2043	4.48869e-19
KCNJ16	-6.03339	1.517e-05
WDFY4	-1.77645	9.70176e-06
ARHGEF39	-4.23629	0.0427194
PUSL1	-1.36561	1.45648e-06
LRRC3	-3.23273	1.47953e-39
AU021092	-4.06137	0.00227985
COA6	-1.66262	2.61378e-12
TREML4	-2.17823	1.45675e-09
SENP8	-3.48052	3.40837e-06
XRCC1	-1.0577	1.03631e-05
SOX12	-2.25302	1.4552e-07
CD209F	-3.99389	0.0399683
KLF13	-1.981	9.47134e-12
DOCK8	-2.18096	2.35598e-13
MTCL1	-3.74122	0.0258499
D630039A03RIK	-3.00602	3.85423e-15
SEMA5B	-2.07811	0.0338483
RASAL3	-2.40687	0.0102603
PLD4	-2.48408	2.86598e-17
TBC1D30	-2.91127	1.35008e-13
CX3CR1	-3.92204	0.0112148
CCDC171	-2.61454	2.08749e-13
CEBPE	-3.73296	1.21941e-11
EPHA3	-2.4845	0.000853604
CYP2J5	-4.03498	0
SLC22A30	-4.83132	1.67132e-39
D930048N14RIK	-2.96052	2.48751e-11
A1CF	-4.37835	1.17341e-100
ISOC2B	-2.00613	2.4751e-10
ZMAT1	-3.55655	5.08017e-09
TLN2	-2.38516	5.43798e-14
OAS1A	-1.1837	0.0425176
GRK4	-1.19707	0.0338952
1700030K09RIK	-1.64269	0.000122074
CYSLTR1	-2.20139	0.00826444
PRKCB	-1.65953	0.00760768
LAMB2	-1.08655	0.000949629
ARHGEF15	-1.79366	1.69826e-08
RNF157	-1.5761	0.023289
GAS1	-3.63151	7.64942e-17
CYP2F2	-3.01739	1.1584e-22
CLEC12A	-4.22447	3.15072e-15
ZFTA	-1.00532	0.027915
PTPRT	-2.35594	0.0283943
9030619P08RIK	-2.46702	0.00683488
ALDH1A1	-3.2822	8.15368e-24
TRMT1L	-1.32019	6.48063e-07
SLC22A26	-3.6052	2.29651e-08
SLAMF8	-5.05462	0.000817037
GATD3A	-1.53787	7.13027e-18
CBX7	-1.20904	0.000152515
GGCX	-2.11077	1.11283e-21
NOTUMOS	-4.85516	0.00378247
ALDH7A1	-1.82476	2.78724e-16
4732471J01RIK	-4.99064	0.00128609
PPFIA2	-3.58411	0.0114782
H2-T24	-2.7674	1.5548e-07
NUDCD3	-1.00204	4.3118e-11
LIPG	-2.49231	5.22075e-12
SH2D4A	-2.29788	1.25178e-08
SLC39A8	-1.63124	1.75069e-17
ECH1	-1.22024	1.58367e-08
RDH18-PS	-3.81866	0.0179397
A930004D18RIK	-2.58029	0.0101842
SKIDA1	-2.57573	0.0415402
SYNE3	-1.76322	6.19972e-05
FGFR3	-1.82289	1.64864e-10
LIFR	-2.66861	2.0334e-46
SLFN5	-1.6665	9.79868e-08
CYP3A44	-4.69704	0.00624758
FABP1	-3.52945	2.84539e-10
GIMAP4	-3.05008	1.0916e-18
TLE5	-1.85494	2.2631e-53
KCNN2	-2.80634	1.71108e-15
ATAD3AOS	-3.13014	0.030564
TRIM65	-1.8162	7.49187e-06
UGT1A6A	-3.49417	1.95278e-13
PLA2R1	-2.28206	6.62085e-11
MGMT	-1.95307	1.51025e-06
METTL7A1	-3.3574	9.82929e-226
UGT2B5	-3.51221	1.21919e-110
SLC8A1	-1.56359	0.00124463
1600014C10RIK	-1.54877	5.48073e-14
EMCN	-1.4957	0.00156602
ANKRD24	-1.74771	1.62426e-06
ZFP771	-1.3253	0.000218186
AKR1C20	-5.34427	1.04827e-46
CYP2C50	-3.2495	2.24147e-08
ELP6	-1.26991	0.000971999
ZFP667	-1.11293	0.00273666
ZFP174	-1.23764	0.0047986
ZFP647	-2.43771	0.0142952
NFIC	-1.18697	8.60929e-11
DDX17	-1.47664	1.02875e-07
ANXA13	-2.90605	0.0272445
TMEM245	-1.25036	1.46906e-19
ZFP93	-1.06629	0.0122886
MAF	-2.26297	1.06697e-16
ZFP458	-1.10333	0.0174639
LAIR1	-2.02519	1.63564e-08
TIMD4	-2.98401	2.02207e-16
GJA6	-4.4409	0.0160615
NAP1L3	-1.86914	0.0384034
GHR	-1.83655	5.74108e-19
ABCD2	-4.9636	8.93884e-22
IZUMO4	-3.49403	5.42849e-14
TMEM150A	-1.28969	6.66353e-08
AASDH	-1.48876	6.47329e-10
ELAPOR2	-3.65952	0.021029
CYP3A11	-3.10747	9.10271e-08
MIA3	-1.2063	5.01751e-37
OTULINL	-2.46564	1.18875e-05
H2-T22	-1.21351	2.01998e-13
UNC93A2	-2.23412	9.13349e-06
TRIM34A	-2.6779	2.51901e-08
RDH9	-1.88012	4.56647e-06
SNX32	-2.38911	1.40378e-05
PLA2G4A	-1.06572	0.0264252
CD248	-3.25181	0.0269476
CHST13	-1.16363	0.00509317
RETSAT	-1.74164	7.64577e-10
[truncated: 666 more rows]

## Sheet: CLP UP
Symbol	LFC CLP_PBS-sham_PBS	Padj CLP_PBS-sham_PBS
KLF6	2.81261	1.03809e-28
TBX2	1.17725	0.00036168
TFE3	1.26467	6.511e-08
ITGB2L	7.0901	6.79854e-07
FGF23	7.70798	9.98344e-08
SLFN4	4.62032	1.95444e-12
ITGB2	1.55445	2.97823e-08
HDDC2	1.38	0.0028111
CDH4	1.51177	0.00975433
ACVR1B	2.9578	1.46728e-61
SOX9	3.53847	3.34865e-13
POLR3D	1.37412	1.11323e-10
CAR4	8.55927	4.16252e-10
MMP14	1.65222	9.4791e-23
CCL3	6.8363	9.47854e-09
S100A6	1.8887	8.37172e-06
MAPK7	1.1593	0.00244538
NHP2	1.1486	6.84068e-09
LUZP1	1.17495	2.67354e-21
KCTD10	1.47842	1.1827e-13
SEBOX	1.52688	0.00433175
TIMP1	2.80342	1.2471e-07
SEMA6B	2.79059	6.4518e-36
DPP9	1.5732	8.87744e-14
RND2	1.52927	2.83504e-17
TUBB6	3.48779	2.11862e-86
FOXM1	1.74797	0.0261217
ITFG2	1.25155	6.90072e-09
IFRD1	3.19756	6.6883e-25
TAT	1.57447	1.46115e-07
MARVELD3	2.06343	0.000821655
SLC1A5	1.40319	1.44124e-05
GRIA3	1.75166	0.00015272
RAB34	1.39973	4.08395e-06
CCNE1	1.26407	0.00295358
MYBPC3	4.65109	0.0202863
NAPSA	2.60805	1.67429e-05
RMND5A	1.88435	4.97059e-10
RHOC	1.24815	6.15284e-05
DEF6	3.09686	0.00356022
DBF4	1.52228	2.76907e-07
BMP8B	3.42532	0.0114387
ZFP40	2.25121	2.11462e-09
QTRT1	1.25582	4.03184e-05
PLIN4	2.72121	9.97177e-21
TMEM39A	1.03193	8.97758e-10
IL17RA	2.24792	5.49217e-34
BCAM	1.68728	2.3183e-07
RELB	2.84716	3.67229e-13
KLF4	2.79972	1.1764e-07
HMGN2	2.3852	2.618e-24
ELF3	4.25255	1.09521e-15
SLC2A3	2.30581	0.000474711
FKBP11	3.30826	1.49045e-48
ETV3	1.2556	1.97379e-08
IMPDH1	1.85105	4.61077e-10
IER3	6.65713	1.19097e-140
FOSB	2.90989	0.0449169
CP	1.551	9.77761e-21
HAS1	2.85082	0.0294601
INSIG2	1.07303	0.0102366
ITPKC	1.45009	1.76093e-06
COQ8B	3.10755	1.72554e-97
MAST2	1.31547	1.8143e-16
CALR	1.15626	2.33276e-11
STAT3	1.67838	3.57363e-31
DNMT1	1.02991	2.13053e-08
ATN1	1.52123	0.000259047
IL11	3.32147	0.048823
TMED4	1.18323	9.18918e-23
RALB	1.07897	3.29721e-08
DNAJB11	1.5363	2.77473e-21
GAB2	1.71037	7.59832e-12
CD33	3.20633	4.7574e-41
ABCA13	6.52775	9.09959e-06
CD244A	3.18973	1.54385e-07
EIF2B2	1.08881	2.47146e-10
CHMP2B	1.17794	5.35467e-17
MAPK13	3.20225	6.369e-05
LBR	1.1426	3.26162e-06
SLC25A18	5.16311	0.00431117
CSTB	1.15431	2.88181e-10
CD44	1.04855	0.00437959
CCN4	1.19495	0.00566092
NDRG1	1.25682	0.000273473
DNAH2	2.90809	0.000182852
UFD1	1.12576	4.17481e-14
TBL2	1.12021	1.0922e-11
NID1	2.45135	1.35008e-26
HMOX1	2.58715	0.00249723
DDX39A	1.91384	2.42464e-20
MTHFD2	2.20695	1.82495e-05
MMP8	3.74201	1.40945e-10
SLC30A4	1.26267	3.98017e-18
TNFSF14	2.5279	0.00307605
GATA6	1.44285	4.17951e-12
NCOA2	1.06288	3.36114e-12
1700037C18RIK	3.57819	0.000253187
PRG4	1.20224	4.21669e-07
SRA1	1.30358	6.61372e-08
TBCB	1.66023	3.53455e-13
PRSS16	5.50901	0.000248942
ADAMTS4	8.37809	8.91325e-30
A530013C23RIK	2.45674	0.00033487
ZDHHC24	1.0883	0.000229448
PTBP1	1.15659	1.40935e-11
STIMATE	2.37153	2.41304e-23
METTL1	1.8271	2.86651e-17
KIF5B	1.43988	3.30616e-29
ODAD4	3.63128	0.00234831
SOD2	2.17869	9.72481e-52
TMCO6	1.12542	6.17158e-05
PPP2R1A	1.38505	6.7593e-29
HAPLN4	2.27125	7.09143e-18
TGFBR1	1.43496	3.96718e-16
BCL2L1	1.67282	3.50645e-12
1700109H08RIK	1.28454	0.00293027
SERTAD1	1.40613	3.12573e-11
CARHSP1	1.15206	9.91608e-18
RDH13	1.6538	1.02057e-17
POU2F2	1.32449	5.44973e-05
GPRC5B	2.41624	2.81897e-07
LNPK	1.02652	5.85754e-07
UBE2G2	1.17962	1.09687e-14
SYN2	6.13221	1.31899e-05
PPP2CB	1.52611	2.67319e-34
FXYD5	1.54844	1.85907e-05
POU6F1	1.09651	6.98096e-07
RASSF1	2.52342	8.24853e-36
SLC3A2	1.73062	2.1128e-15
EBF3	5.88945	9.44889e-05
TNFRSF22	2.2834	0.000921401
KDELR3	3.23891	0.000728569
TBRG1	2.20287	5.2349e-21
ODC1	1.32246	2.42529e-09
ADAM19	1.45802	0.00600128
GIT1	1.25718	2.79538e-14
DHDDS	1.0057	3.24172e-08
TJAP1	1.0435	1.09124e-06
EHF	1.70739	0.0116751
STEAP4	3.99652	2.61537e-53
GFOD2	1.2043	5.90956e-05
SLC41A1	2.43378	1.29942e-24
CARD14	2.82305	0.042735
MCEMP1	2.70271	0.000206608
DYNLT2B	1.5221	0.00401835
TMEM87B	2.11784	4.19852e-36
SRP19	1.33472	1.61468e-20
STC1	5.09046	6.95959e-07
SURF4	1.38508	6.95335e-40
DNAJB9	1.08827	6.69669e-09
NAF1	1.1453	5.66221e-06
GORASP2	1.33176	1.04017e-19
ALDH1A3	2.65246	0.000238817
ABCA1	2.77392	5.01328e-176
TRABD	1.20893	2.55009e-21
HIVEP2	2.34295	2.45543e-16
ITGA2	4.8729	1.43691e-11
STEAP1	2.78815	0.00118866
ARNT2	6.32921	2.48674e-06
TAB2	1.22748	7.34183e-15
DSTN	1.34319	7.38821e-29
SERTAD4	2.32019	0.00155825
COL20A1	1.41615	0.0388547
CD274	2.14015	1.57793e-12
LNX2	1.3322	0.00111016
MAPKAPK2	1.27379	9.02364e-13
IL10	6.44668	3.95084e-08
H3F3B	2.41289	3.48887e-72
KCTD5	1.06674	9.92506e-06
SLPI	4.93818	1.14021e-07
CNTNAP1	2.37479	3.25849e-05
VTN	1.01232	1.51474e-13
ADA	1.12741	0.00154963
THA1	1.03475	0.000673729
PGS1	1.29204	6.89115e-12
WFDC2	2.2197	3.01819e-17
MMP9	3.26013	1.51822e-08
SLC12A4	1.9245	3.86307e-38
MYBL2	1.7652	0.0151402
MED13L	1.67915	2.90274e-15
VMP1	1.0569	2.44233e-07
PMP22	1.24482	4.16977e-05
TOMM34	1.1859	1.91014e-15
GPX3	2.52451	1.09702e-09
ZKSCAN6	1.19686	9.93151e-07
SHROOM1	2.63761	6.4577e-47
YPEL2	1.40208	6.69419e-07
MMP7	5.22122	1.26953e-09
DUSP14	2.06857	0.0108842
PNPLA5	7.83238	4.97168e-08
CCL6	2.07516	8.94931e-20
CCL4	4.19075	0.000362807
DNAH1	4.78824	0.0002412
ALDH3A1	4.51108	0.0303282
H13	1.63811	3.87988e-57
RPS6KL1	4.32762	3.03709e-05
ATP6V0A1	2.5589	1.26593e-76
DDX39B	1.47693	1.41752e-17
RAB4A	1.31113	5.93095e-11
GYG	1.56559	1.22308e-14
SLC6A8	1.46102	3.77077e-12
ARID3A	2.42177	3.99416e-08
PDK4	5.09607	5.14606e-15
CYB561	2.32429	5.0782e-19
TRAF3IP2	1.41001	1.7232e-05
TNFAIP3	4.54835	6.34687e-46
REPS1	1.08365	7.62903e-08
QRSL1	1.20769	4.74921e-06
APAF1	2.6248	4.64032e-23
AHI1	1.29994	0.000551057
ARG1	1.35038	2.59281e-14
MTFR2	2.21297	0.00835001
MOXD1	4.87097	1.55465e-07
CDK17	1.54605	2.72144e-12
SOCS2	2.42927	7.59705e-22
NUDT4	1.37797	1.61219e-21
NUAK1	1.72019	5.4625e-08
CRY1	1.77672	4.83561e-12
HSP90B1	2.51576	6.78731e-16
DDX21	1.07706	5.6831e-17
SRGN	3.14125	4.80799e-95
HKDC1	1.9875	0.0474639
ANAPC16	1.41368	1.35489e-35
DDIT4	2.1178	0.000909621
TBK1	1.45868	1.43782e-27
PLEK	1.73476	0.000912363
TBC1D15	1.1267	1.25541e-23
COBL	2.08389	9.10823e-27
GRB10	1.13776	5.84917e-05
NAV3	3.81063	0.0395584
MDM1	1.34309	0.00624758
IRAK3	5.34136	6.63754e-37
NOPCHAP1	1.84801	7.23072e-13
APPL2	1.20724	7.07554e-08
SLC36A2	4.77936	0.0124312
RHBDF1	1.13358	4.67535e-08
STC2	2.08645	0.0132967
HNRNPAB	1.14972	1.48301e-16
GFPT2	2.6447	5.32893e-07
JADE2	1.15056	0.00180317
HAVCR2	2.38146	8.64621e-05
TNIP1	1.19783	1.35217e-10
HORMAD2	4.01912	0.00898611
BTG2	3.22881	5.6948e-29
IGFBP1	3.98844	2.66356e-20
ADCY1	6.17425	1.43077e-66
RNF185	1.3349	1.43924e-21
CFAP36	1.22745	1.01143e-07
XBP1	1.44902	6.24924e-15
MFAP3	1.00009	4.95506e-12
BZW2	2.68629	1.00567e-22
NAMPT	1.99827	5.97559e-13
TRIB2	2.39556	1.55891e-14
ARSG	1.35038	0.00110754
GNA13	1.1143	6.3129e-16
FKBP1B	1.87252	0.0372206
ITSN2	1.01134	9.54924e-10
RNF144A	1.77576	0.000885776
RRM2	2.81852	7.03868e-11
BCAP29	1.51275	2.18859e-19
MMP28	3.52394	6.51968e-06
RASL10B	1.63703	0.0439364
ITGB3	1.53492	8.74019e-09
NLE1	1.35786	1.06413e-06
TLK2	1.11936	9.10711e-23
RAB37	1.91129	0.0237008
FBF1	2.75665	2.484e-05
TEN1	1.06004	0.0237626
SLC13A5	5.50547	1.71936e-55
RHBDF2	2.00845	3.79449e-26
NOS2	3.77225	1.91056e-05
RFLNB	1.33873	0.0244493
LRRC59	2.72944	1.37096e-51
SLC35B1	1.93274	7.1991e-41
PER1	1.31728	0.00012665
PIK3R5	2.51157	3.59569e-09
MAP3K14	1.31539	7.08707e-05
GOSR2	1.23298	9.63271e-32
SPATA7	1.05577	0.0136842
PTPN21	1.11548	1.35557e-21
PPP2R3C	1.2598	6.45565e-11
NFKBIA	1.20021	8.52653e-08
SAV1	1.88228	2.2062e-11
NIN	1.11811	0.000142151
SERPINA3N	3.01965	3.16329e-26
PRKCH	1.39716	3.59863e-07
HIF1A	2.50804	6.0648e-125
SNAPC1	1.21546	1.29797e-07
ARG2	3.1966	3.99236e-05
GOLGA5	1.89092	3.15881e-43
PFKP	1.22769	0.00282018
FOS	1.65633	0.0115262
TGFB3	1.1721	0.0155326
WARS1	1.4615	1.56152e-19
MEG3	1.20542	0.0458955
TECPR2	1.35732	1.27647e-08
TRAF3	1.09766	1.58876e-07
TNFAIP2	1.3147	1.70207e-09
GPR137B	1.14956	0.0059112
CARMIL1	1.36914	0.00574354
GCNT2	1.86467	3.88513e-10
NEDD9	1.0882	0.00306559
SSR1	1.74895	4.90573e-27
SLC35B3	1.62908	1.70693e-21
SEMA4D	1.44959	0.033691
GADD45G	2.62964	1.59815e-19
AOPEP	1.17378	4.13568e-08
FANCC	2.0842	6.77367e-09
CTSL	1.96836	9.01109e-16
PDLIM7	1.03368	6.74264e-07
CXCL14	4.53676	5.58823e-19
CAST	1.25389	3.71235e-19
PCSK1	6.04167	4.96425e-05
MED10	1.10548	8.02231e-07
CLPTM1L	1.72531	9.85953e-49
VCAN	2.20434	0.000288902
RAD17	1.0279	1.16626e-12
SMN1	1.0566	1.86574e-06
F2RL1	4.27894	1.52933e-06
ELOVL7	1.9048	0.0050113
PDE4D	1.56584	1.7221e-16
CWC27	1.15766	7.41368e-09
EMB	2.37657	4.52409e-08
PLPP1	1.11425	4.76017e-06
FST	5.3902	1.91083e-53
KAT6B	1.00289	7.69605e-05
SFTPD	3.16227	6.84343e-06
ERO1A	1.60337	4.41356e-10
ARF4	1.49318	2.40723e-20
EAF1	1.2168	5.47889e-21
ITIH4	1.40816	2.90979e-19
PSPC1	2.41472	2.0345e-34
XPO4	1.09486	9.82073e-11
WNT5A	1.67522	0.00477965
CPB2	1.72499	9.24658e-35
ZC3H13	3.13125	4.01134e-53
TNFSF11	3.23541	0.0325081
RGCC	5.08243	0.000879548
OLFM4	4.44566	0.000749482
SCARA5	1.91117	2.71701e-07
TNFRSF10B	3.32644	3.22186e-05
SLC39A14	2.03529	1.34657e-33
SPRY2	1.65919	0.0010856
EDNRB	1.70682	2.67933e-13
ACOD1	5.16452	8.60447e-05
OSMR	2.09414	6.99143e-21
FBXO4	1.03047	5.04967e-12
RETREG1	1.93989	1.68535e-09
SYBU	2.58567	0.0163
MYC	1.46611	4.65229e-05
SQLE	1.46704	1.01147e-07
MTBP	1.87043	3.61325e-10
CYRIB	1.03549	1.19444e-11
CSNK1E	1.18256	1.75415e-08
FAM118A	3.23847	1.72944e-23
C1QTNF6	2.46887	1.21257e-10
SLC38A2	1.47169	6.20099e-07
VDR	7.41039	1.06542e-08
TXNDC11	1.18863	2.29694e-10
LITAF	1.82375	4.15238e-15
TRP63	8.42454	1.66146e-09
MEFV	2.01288	9.70465e-05
PLEC	1.55825	5.07783e-28
LY6C2	2.38217	0.0360116
MIOX	4.64773	0.000255986
KIF21A	1.03991	9.60769e-07
CBLB	1.58824	9.07956e-18
BBX	1.08937	8.9798e-11
RETNLG	3.22131	9.20817e-10
MORC1	5.19239	0.00930803
SDF2L1	1.70252	3.99679e-14
MELTF	5.09127	0.00139991
IGSF11	1.15003	0.000200009
TFRC	1.31339	9.35162e-05
GSK3B	1.12734	1.93213e-22
MUC13	5.1674	0.00241285
CCDC14	3.0009	2.69083e-11
IQCB1	1.10668	2.09595e-06
BTG3	3.2405	3.98606e-09
SAMSN1	2.86076	4.73738e-07
ADAMTS1	3.18128	4.05724e-34
ADAMTS5	3.18675	1.32027e-25
ETS2	3.54479	1.51113e-62
DYRK1A	1.08833	1.15501e-20
STFA2	4.19309	0.0480192
CHAF1B	2.15083	1.60929e-12
RCAN1	2.03663	0.000940328
RUNX1	5.35609	5.01751e-37
DONSON	1.51149	1.13719e-07
ZFP641	1.27495	0.020816
ENAH	2.05335	0.002442
SLC11A2	1.24536	2.76415e-18
SCN8A	3.88753	3.33788e-13
NR4A1	2.29751	6.17253e-07
KRT18	2.09187	1.37e-48
SOAT2	1.58872	1.50048e-20
CDKN1A	5.79921	8.50898e-21
CXCL13	2.1635	3.64042e-08
CRELD2	2.35735	5.57487e-14
UBE2J2	1.0821	4.81544e-17
TRIP6	1.56273	6.28368e-15
SLC17A9	2.02432	6.45022e-19
CELSR3	6.11587	9.51885e-08
SLC22A3	1.18429	0.0140576
PHF10	1.05256	7.59212e-08
SMOC2	1.31211	0.0010818
MMP25	2.04982	0.00632342
TNFRSF12A	3.93995	6.6507e-110
PLA2G7	1.46046	8.66891e-12
SATB1	1.45454	0.015663
FOXP4	1.40775	9.77529e-18
PIM1	1.53843	1.77076e-16
CCDC167	1.26821	2.37362e-13
SLC37A1	1.07739	6.93045e-05
SIK1	1.52845	0.0006564
MYL12A	1.03142	3.62488e-12
MYOM1	3.03741	6.02545e-09
EMILIN2	1.56846	1.30275e-06
CYP1B1	2.39387	1.45867e-06
RHOQ	1.50575	4.23054e-07
MAP3K8	1.75963	1.01322e-13
DYNC2LI1	2.35483	0.000279387
SLC39A6	1.65321	5.59863e-06
SLC39A7	1.48449	2.32301e-11
SPATA24	2.05653	1.12447e-08
TNF	2.80542	0.0126315
MRPS18B	1.01186	6.22426e-10
YIPF5	1.28388	1.58127e-17
TCERG1	1.0407	1.13523e-15
SPINK1	3.72856	0.00106239
SEC11C	1.40059	2.07648e-17
PMAIP1	2.64035	2.54116e-07
LOX	2.83147	1.04965e-06
SPIRE1	1.22452	0.00509214
PTPN2	2.32584	3.93277e-37
SETBP1	1.45033	0.0194451
MBD1	1.0457	0.000606955
NEDD4L	1.31555	3.8524e-10
PSAT1	3.69283	4.44316e-16
ANXA1	1.89957	1.30794e-06
INCENP	1.05903	0.0132154
FTH1	1.04899	5.30883e-09
FADS3	1.66677	0.00011119
MS4A4D	1.16292	0.0020895
OSBP	1.25763	1.2319e-28
PCSK5	1.67456	1.07218e-19
MS4A8A	1.38078	0.00414865
CCDC86	1.189	1.57499e-07
SLC15A3	1.16887	0.000126022
FEN1	2.19291	1.38583e-17
ATG2A	1.01481	1.48124e-07
RCL1	1.15822	6.699e-09
HTR7	4.2051	0.0189483
SYVN1	1.19103	3.62895e-10
IL33	3.74566	3.74508e-42
TJP2	1.50607	1.14717e-17
FRMD8	1.52921	7.98135e-07
CHKA	1.81295	2.24087e-07
CNIH2	3.81635	0.00152206
TESMIN	1.30412	0.00424575
FOSL1	7.46572	2.46134e-08
RELA	1.12483	1.60811e-13
SLC1A1	5.87301	0.00374679
SPINDOC	1.11038	3.25833e-09
ALDH18A1	1.7967	1.74007e-09
TCTN3	1.42207	0.000647194
XPNPEP1	1.02489	0.00826025
NT5C2	1.10708	6.2358e-11
NHLRC2	2.37623	1.18706e-35
VWA2	1.05234	5.98368e-08
P4HB	6.43389	1.55441e-05
ARHGDIA	1.33773	1.54882e-35
FASN	1.52906	2.82331e-28
SLC16A3	1.65416	0.00981771
ANKRD2	3.31933	4.84624e-08
WDR45B	4.71166	1.11457e-17
ENTPD7	1.07453	2.62854e-10
SFXN3	1.7945	1.5778e-07
OGA	1.43393	0.000417492
BBS4	1.03255	7.23306e-12
SAT1	2.28299	9.05154e-23
ACOT9	1.76504	1.33817e-16
PADI4	1.33528	1.07254e-07
ITGA7	3.38758	0.00513766
CD63	1.30224	9.58048e-11
NNT	4.91825	4.68602e-76
ADAM8	1.13846	0.0105605
BET1L	2.77712	4.16977e-05
RIC8A	1.17424	1.10022e-10
CRCP	1.24365	4.27821e-20
CPEB1	1.15363	2.81696e-09
TMA16	1.3049	1.7132e-05
ZFP202	2.04357	2.17202e-22
PFKFB4	1.48552	0.00218262
ALOX5	1.34177	0.00595078
IL6	2.60488	0.00855794
PLK4	3.95902	6.90121e-05
CCR1	1.33892	0.000811094
NRP1	3.67873	4.56085e-12
GET4	1.97877	2.77985e-15
MYBL1	1.78612	1.93051e-05
SGK3	1.01251	1.03415e-05
TRAM1	1.32734	1.66772e-44
NRP2	2.03573	1.86544e-14
SLC39A10	1.72768	1.51338e-12
CD28	5.48996	1.0953e-36
NOP58	1.66388	5.42689e-20
TRAK2	1.06168	1.9596e-20
ORC2	1.49981	2.01043e-16
TEX30	1.70472	1.91442e-11
IL18RAP	2.5085	1.61408e-06
IL1R1	2.74127	2.41304e-23
IL1R2	6.25598	1.29043e-28
MAP4K4	1.7659	8.42598e-12
NPAS2	4.48123	2.26942e-11
STK17B	1.40733	2.4212e-18
GLS	2.10979	3.63525e-22
SEMA4C	2.10568	5.77644e-17
RHBDD1	1.15061	6.71276e-14
TM4SF20	8.32195	1.66804e-10
SMAP1	1.05985	2.75605e-25
CXCR2	2.71608	0.000509701
IGFBP5	1.37645	0.0127167
ITM2C	1.20875	2.09264e-15
GPR35	1.8767	7.68527e-06
GPR39	1.1179	1.66172e-05
RGS1	3.17899	1.11127e-17
RGS2	1.3035	0.00872041
MARCO	2.23482	9.19606e-21
FCAMR	2.95266	7.93152e-07
ARL8A	1.23771	3.84484e-09
NFASC	1.21082	0.0116081
STX6	1.27685	1.44469e-09
RGS16	1.61772	0.0165924
LAMC2	1.72229	0.0286432
KIF26B	1.91169	0.00216738
DESI2	1.16354	1.1882e-10
SDCCAG8	1.291	1.02595e-09
SRP9	1.29208	1.41052e-15
FH1	1.10912	5.48793e-09
APCS	1.78397	0.00295973
SLAMF9	3.08323	9.28669e-08
UCK2	2.18901	6.21368e-19
BLZF1	1.09812	1.35512e-10
SELP	5.27019	2.49815e-38
SELL	1.04176	0.0199715
SELE	6.03748	1.37652e-07
ABL2	1.04632	1.15409e-08
KCTD3	1.75493	1.01118e-25
SLC30A10	2.641	4.48347e-22
ATF3	4.73031	8.25639e-08
HSD17B7	1.4853	1.57811e-15
NSUN6	1.24716	7.94884e-08
PFKFB3	3.06346	3.20932e-07
POTEGL	4.63133	0.0385038
PDSS1	1.03647	0.0335735
GAD2	4.17521	0.0179419
ODF2	1.10055	3.85835e-08
NIBAN2	2.50189	4.86464e-07
RALGDS	4.35836	3.24066e-23
LCN2	4.47939	4.06783e-10
GPD2	2.03954	3.47662e-09
CYTIP	2.39052	2.80918e-12
NTMT1	1.37703	7.5167e-10
HSPA5	1.94383	6.64558e-10
TTLL11	5.54689	7.6679e-05
IL1RN	5.20427	1.22117e-10
FRZB	1.23736	0.0403809
DNAJC10	1.49623	6.51047e-30
CLP1	1.74935	4.07427e-17
KIF18A	1.5158	0.0209024
TRAF6	1.04717	9.62084e-13
PRRG4	4.24397	2.59048e-28
HIPK3	1.42595	3.65048e-17
ALKBH3OS1	5.50411	0.00283698
SLC28A2	1.92803	2.87965e-05
CREB3L1	2.3541	6.54796e-06
ATG13	1.13134	6.35526e-20
PDIA3	1.29714	6.13788e-09
CHAC1	2.92412	3.06768e-27
SMOX	1.78397	3.3416e-06
RASSF2	1.11417	0.00215102
GPCPD1	1.64771	9.09172e-08
HDC	2.55878	1.83418e-10
DUSP2	3.16518	7.13054e-08
NPHP1	1.22194	9.02295e-05
BCL2L11	2.30117	4.30059e-16
SLC20A1	1.55734	2.46593e-15
IL1B	2.91471	7.37155e-14
CPXM1	1.88027	0.000260972
LPIN3	1.8554	1.1145e-18
SEC23B	1.28385	9.59011e-11
CD93	2.82902	2.83476e-64
DNMT3B	1.68396	0.000289245
TPD52	1.61957	9.08166e-35
FABP12	6.86777	1.82035e-07
FABP5	3.38598	5.09265e-15
CHMP4C	1.25912	4.79218e-06
ZFP64	1.12249	2.9023e-09
CAR13	2.31373	0.00138899
PROCR	2.30547	3.4959e-06
MMP24	4.34973	0.0354742
EIF6	2.22319	2.15156e-43
TBL1XR1	1.50306	3.77357e-32
SRC	1.14051	0.00714573
CTNNBL1	1.2097	1.4082e-05
FAM83D	4.51014	3.41465e-09
SKIL	2.20124	2.20733e-25
ZMAT3	1.07847	2.52731e-09
OCSTAMP	2.63369	7.25794e-11
NCEH1	1.20923	1.85581e-06
1810062G17RIK	1.327	0.0414732
EXOSC9	1.01219	1.12006e-06
SPATA5	1.64904	2.62712e-09
SLC7A11	6.01825	7.47137e-09
RAB33B	1.05243	7.46376e-09
UFM1	1.29004	3.76388e-15
PPM1L	1.56247	8.28329e-16
TSC22D2	1.19145	1.40856e-07
SERP1	1.58977	3.42872e-24
SSR3	1.84635	1.69969e-33
CCNL1	2.07257	9.63505e-19
PTX3	4.17551	0.0443775
NRAS	1.15209	1.30088e-21
NGF	1.17557	0.000223811
VANGL1	1.50646	4.87009e-11
PTGFRN	1.14098	0.000205131
SEC22B	1.33043	3.11803e-22
S100A11	4.03409	3.90674e-56
EFNA1	2.08749	1.5548e-08
TLR2	2.48916	1.62641e-09
PLRG1	1.03412	2.37895e-10
PLA2G12A	1.29295	1.14653e-15
FGA	2.66702	3.805e-65
SNX7	1.48835	2.48332e-21
GAR1	1.30643	2.95909e-07
GSTCD	1.28977	3.64827e-08
PDGFC	1.22879	0.00114581
ALPK1	4.08773	6.81917e-25
CKS1B	2.24768	5.22756e-17
ARHGEF2	1.97136	9.57262e-21
GPATCH4	1.02421	9.87647e-05
PTBP2	1.64343	1.69045e-39
BCL10	1.13472	2.2908e-12
TRP53INP1	2.09337	1.06468e-11
CIBAR1	1.50633	3.02842e-16
LMO4	1.66695	4.55118e-20
GTF2B	1.68695	2.31842e-20
C9ORF72	2.34514	2.88241e-09
XPA	1.01353	1.43765e-07
NANS	2.4969	1.71505e-43
FMN2	1.24954	0.0127405
ZFP618	1.56613	0.00659953
TNC	2.61532	8.9928e-06
SVEP1	1.80491	0.00262355
PAPPA	4.38896	0.00957648
GLIPR2	2.63111	6.60873e-14
PLIN2	1.87256	1.097e-06
PDE4B	3.90439	3.64501e-27
TTC39A	2.88233	6.45556e-05
EQTN	3.9112	0.022114
TNFRSF1B	1.6789	1.10116e-14
MAGOH	1.37276	2.50103e-14
CTPS	1.91221	6.93911e-14
P3H1	1.23972	5.57215e-11
SLC2A1	1.48029	0.00187131
GALE	1.90077	1.03156e-13
EIF2B3	1.70765	4.28377e-20
MOB3C	1.10672	8.71479e-05
SLC66A1	1.16155	1.48146e-14
CDA	1.19063	0.000596946
PTPN12	1.04123	3.6637e-11
SFPQ	1.24827	1.29979e-18
NCDN	1.40828	6.60419e-12
GPN2	1.04292	1.22842e-08
MAP3K6	2.51085	1.3562e-08
HGF	1.58556	9.28089e-10
GNL2	1.9402	2.0805e-86
FGR	1.78736	4.03751e-07
STX12	1.22483	7.6889e-22
SEMA3A	4.54824	8.51878e-16
RPA2	1.27523	2.00404e-09
YRDC	2.02908	1.3298e-23
GMEB1	1.48962	1.71759e-11
EPB41	1.91563	4.44128e-35
PLEKHM2	1.22053	3.83997e-17
XRCC2	1.28232	0.00691341
PGD	2.12463	2.04774e-18
TNFRSF9	8.01617	2.17452e-09
ABCB1B	2.16534	1.07873e-06
CASZ1	2.59793	3.25274e-07
NOS3	1.42798	1.74276e-11
RINT1	1.15771	4.91791e-15
MAD2L2	1.17932	1.79407e-06
MTHFR	1.21656	0.000249951
TAS1R3	2.90063	0.0290503
SORCS2	3.37072	0.000736252
STX18	1.29033	6.1228e-10
FOSL2	1.54803	8.42847e-13
KHK	2.10621	7.74226e-19
PGM2	2.09719	3.64501e-27
PI4K2B	1.15851	1.88633e-11
SLC34A2	4.86172	1.86063e-08
GNPDA2	1.14232	2.8708e-05
LNX1	1.22494	0.029343
CHIC2	2.2209	9.07956e-18
PDGFRA	1.30067	1.3525e-06
SULT1E1	9.50798	4.48514e-33
SLC10A6	7.70184	3.25733e-94
PLAC8	1.24456	0.000151022
CRYBB3	7.72955	9.01719e-145
WSB2	1.094	1.97147e-15
CXCL5	5.20729	5.88146e-07
PF4	2.92386	1.51973e-10
EREG	4.31663	8.20396e-07
AREG	5.13082	0.000581489
CXCL3	6.50375	2.21843e-17
CXCL1	2.62702	0.000310152
TMED2	1.57367	4.70772e-24
G3BP2	1.7748	7.74989e-13
USO1	1.60954	1.16974e-32
SDAD1	1.34576	5.1344e-25
DIABLO	1.07056	2.84257e-07
RHOF	3.08104	0.0225272
ATP2A2	1.79161	2.912e-20
PRKAB1	1.15165	3.08394e-05
ST7	1.02895	2.77511e-05
SPPL3	1.12222	6.00479e-19
TES	2.70227	1.42825e-15
ACTB	1.55286	4.07442e-09
UNG	1.53866	1.50655e-08
SDSL	4.03186	8.00196e-29
ARPC1B	1.01671	6.17363e-14
MTUS2	1.28225	0.0430155
GIGYF1	1.04757	1.89689e-07
ASNS	1.59257	0.0275405
CALU	1.57286	2.18435e-38
GARS	1.11577	1.63879e-10
GPNMB	1.60745	0.0219531
NPY	9.24803	5.27069e-11
CLEC5A	3.96071	0.000105453
MKRN1	1.04347	2.10582e-09
GFPT1	1.19247	5.67961e-06
NAT8	1.4362	0.00372716
REG3G	7.1993	1.62691e-08
PRICKLE2	1.11988	0.00314731
ADAMTS9	3.91518	8.2018e-24
COPG1	1.24664	2.21128e-18
HMCES	1.16993	1.41902e-05
RPN1	1.66892	1.95715e-38
PROK2	4.75817	0.00706399
SEC61A1	1.79921	7.1872e-61
BHLHE40	1.86402	4.84963e-08
RET	4.19122	0.0423209
A2M	7.49688	1.22604e-18
CLEC4E	3.05351	0.000126238
CLEC4D	4.49291	3.90084e-10
OLR1	2.61995	0.00300586
DUSP16	1.82609	6.01332e-28
EMP1	3.01224	3.14962e-14
ERP27	3.88643	9.9797e-09
AEBP2	1.05962	6.56691e-08
GOLT1B	2.40923	2.13602e-31
KCNJ8	2.30215	1.40147e-07
RAD18	3.53071	6.62605e-43
BHLHE41	1.2546	0.0289554
KRAS	1.30179	4.25592e-36
CIDEC	4.11747	8.68633e-05
C2CD5	1.07646	0.00040319
ST8SIA1	3.56478	0.000204251
SEC13	1.461	4.71503e-14
FAR2	4.89323	0.00825691
CD9	1.45249	1.39984e-07
TSPAN9	1.34596	5.84217e-09
TEAD4	1.64293	0.013469
PGLYRP1	5.37031	2.3344e-08
MPHOSPH10	1.02047	4.20465e-06
LRRC28	1.60473	2.30052e-08
RASGRP4	1.39158	0.0305635
PSMD8	1.54461	1.59299e-44
NFKBIB	1.59827	8.27527e-17
AEN	1.04774	1.29895e-07
DDIAS	2.10258	0.00118477
RAB30	2.01651	3.64189e-07
TMC5	4.56795	6.24783e-06
XYLT1	2.48726	0.00202553
NUCB2	3.85763	2.90846e-76
KIF22	1.5211	0.0219504
MVP	1.69045	2.08927e-27
SEZ6L2	2.86649	0.000454265
KCTD13	1.26467	4.21563e-05
CORO1A	1.22244	3.89377e-07
NUPR1	1.42687	0.0331033
ATP2A1	4.18651	0.0322397
CHRDL2	2.398	0.00360273
IL4RA	1.22147	8.30189e-20
NSMCE1	1.0387	7.30655e-07
AQP8	1.2899	6.07736e-09
TRAT1	12.0146	6.75912e-22
RBBP6	1.24716	6.14145e-15
ITGAM	3.25569	3.4062e-10
LYVE1	2.66882	3.44873e-22
ADM	2.56519	1.99064e-07
FUS	1.41896	3.27074e-17
STX1B	2.41284	5.32791e-10
NOMO1	1.08232	1.53916e-28
BAG3	1.05324	1.00348e-07
TACC2	2.54721	4.42333e-29
METTL9	1.18082	4.64748e-11
ARFIP2	1.27116	7.33485e-12
DNHD1	1.58953	0.000199118
HPX	1.45127	6.85253e-10
DENND2B	3.13931	4.82091e-20
TUB	7.79107	8.12908e-05
CTTN	1.03712	1.22002e-27
RBMX2	1.46923	0.0047526
RBMX	1.34461	7.72649e-09
CCDC120	3.87237	1.38774e-28
RBM3	2.69369	4.69613e-59
RPS6KA3	1.63336	4.57856e-29
HCCS	1.08225	1.02465e-09
BMX	2.00919	0.0214301
PIGA	1.09363	2.45276e-05
MORF4L2	1.53773	5.26238e-18
MORC4	1.96032	3.51848e-07
GRK1	5.26783	0.000960294
GAS6	1.5221	1.85372e-10
COL4A1	3.28947	2.04699e-55
COL4A2	1.85312	2.54571e-17
DUSP4	1.15258	0.0138803
PLAT	3.57108	7.74008e-15
DCTD	3.56836	0.0247867
FGFR1	2.12297	1.81651e-07
PLPP5	2.75059	3.22835e-37
PCM1	1.09282	1.04253e-11
SCRG1	4.65171	0.0163035
TMEM184C	1.0577	6.20483e-07
EIF2AK3	1.30025	2.39495e-09
SMAD1	1.2957	7.85288e-20
HP	1.64389	2.0309e-19
MT2	1.60567	3.69704e-14
MT1	1.82388	2.42164e-21
ARL2BP	2.36076	4.48327e-25
GINS2	1.56122	0.00465282
6430548M08RIK	1.14548	4.55853e-07
CRISPLD2	2.93484	4.3777e-07
MPHOSPH6	1.58726	3.77662e-05
BCO1	1.84175	4.21733e-07
LSM4	1.00742	2.89474e-12
DPEP3	6.35881	7.66929e-06
SLC7A6	7.01851	5.62326e-68
NIP7	1.1134	1.04533e-10
ANKRD49	1.05953	8.86634e-07
TAF1D	1.42028	5.68758e-12
BMPER	6.12054	3.3649e-56
AGT	1.56603	5.47617e-08
ARV1	1.28156	0.0018367
BIRC3	1.18119	1.01775e-13
CRTAM	4.78951	0.00302085
BARX2	7.13021	3.9967e-07
SRPR	1.64504	3.57687e-47
2310030G06RIK	1.07468	2.86771e-14
ZPR1	1.7002	2.8405e-06
ARCN1	1.24102	1.82679e-17
CHEK1	1.4886	0.0373158
HYOU1	1.23625	2.7821e-09
MCAM	1.00335	5.78122e-05
PIN1	1.02675	1.62187e-08
GNB5	2.5626	1.41017e-06
ANXA2	1.31269	0.00062679
IRAK1BP1	1.51233	0.00106959
PHIP	1.04482	1.97651e-06
NNMT	1.816	8.12675e-13
TLE3	1.79951	4.04447e-15
PKM	1.94241	2.59415e-15
1700017B05RIK	1.88326	1.3438e-07
NRG4	1.98847	2.53274e-06
RCN2	1.72101	2.80677e-24
PSTPIP1	1.53407	0.0218389
COL12A1	1.38253	0.00717315
LOXL1	1.95871	0.000678974
TMED3	1.7437	1.04478e-36
PLSCR1	2.94186	1.35997e-20
NT5E	1.45915	4.10941e-06
ZFP949	1.36293	1.96627e-13
DYNC1LI1	1.01562	1.11243e-17
STT3B	1.11156	3.07963e-15
TGFBR2	1.50681	4.4489e-08
NMNAT3	1.32692	1.77789e-09
FAIM	1.77972	4.35589e-20
NCK1	1.17904	9.83442e-14
NME6	1.13967	6.5148e-07
NGP	9.25514	2.89179e-25
PTGS2	6.74684	9.56748e-08
LTF	6.4172	2.60485e-12
MYD88	1.20926	2.09136e-06
SCN5A	4.21727	0.0291374
CSRNP1	1.59427	7.94054e-07
NKTR	1.07323	4.94962e-11
SRPRB	1.49403	2.13571e-18
UBA5	1.84559	1.14479e-28
ACPP	2.73585	2.51813e-13
ASTE1	1.36639	2.88088e-12
MANF	2.32025	2.84905e-27
TRAIP	2.18984	0.0392077
AMIGO3	3.76009	3.15003e-07
SREK1	1.14938	5.0682e-15
MARCHF3	1.3461	0.00599887
NLRP3	1.78334	0.00149651
MDFI	1.79141	0.0114881
MCTP2	1.48899	6.54627e-11
SLC10A3	1.45905	5.892e-05
IGDCC4	4.44893	1.18083e-06
TRPC1	1.73002	0.00271914
P2RY2	1.74346	4.19558e-09
SLC16A1	2.31375	1.10078e-18
LRIG2	1.22558	2.81775e-07
HSPA13	1.592	6.93e-31
NUP93	2.53259	2.41242e-20
IFT57	1.7023	0.000608785
FKBP1A	1.15181	3.75238e-19
CHPF	1.37773	6.65931e-05
GMPPA	1.26097	2.05313e-20
NPAT	1.37325	5.87589e-10
RNF125	1.29904	1.8086e-07
DIS3	1.53581	8.62035e-31
TMED7	1.0088	1.08741e-17
BC016579	3.63639	0.0129781
AA467197	3.31427	0.018923
CTDP1	1.36259	3.69988e-23
KDM4A	1.42232	9.05077e-13
ADAMTS15	2.1082	0.00132922
ASPRV1	3.8278	4.52905e-06
PPIP5K1	1.55602	3.63245e-11
GTF2A2	1.66368	3.00183e-09
IGF2BP2	2.63807	2.58748e-11
AW554918	1.08735	1.58537e-05
PIWIL2	3.07668	6.1436e-07
TLR13	1.44853	2.16568e-07
EPHX4	2.98765	0.0215014
FGB	2.29458	6.69508e-43
FGG	2.51344	5.19718e-54
DNAH17	3.72284	0.00843268
YPEL4	6.25036	2.25719e-05
JDP2	1.93377	4.56129e-06
EXOSC1	1.06412	1.99847e-10
KCTD9	1.13659	1.38083e-11
TKFC	2.4177	1.04231e-25
WDR5B	1.11213	0.00117343
LIF	5.51928	0.00114281
GM9761	1.2777	0.00179688
CASKIN2	1.57609	4.15578e-17
HID1	2.99586	4.56105e-16
SLC41A2	1.88417	1.7415e-22
CHST11	3.45521	3.37817e-10
PIK3IP1	1.76354	0.00679576
TIPARP	3.98709	1.13077e-42
BMP2K	1.15425	7.02826e-11
TDG	1.44827	1.08558e-14
DBN1	3.88423	3.64904e-39
SEMA3F	1.05754	0.000594047
NOSTRIN	1.38819	2.5032e-20
DUSP5	2.54016	8.80649e-07
B3GALT1	2.96841	1.06259e-54
CCDC122	1.45256	8.14751e-12
GRIP1	3.70102	0.00193295
NRIP3	4.5994	0.00354986
GNAT1	3.65446	8.80019e-44
COG3	1.32086	5.44343e-26
DOP1A	1.68475	1.00303e-23
PARM1	2.05683	0.0433049
OTOA	4.35123	0.0396429
VAT1	1.17459	5.62892e-10
HTR2A	3.92347	0.018878
RRP12	1.51216	1.2747e-10
DCBLD2	1.07472	0.00565232
GCFC2	1.24993	7.55577e-06
TANC1	1.21543	5.62295e-13
CCDC186	1.24162	1.44241e-26
PPP1R32	3.38321	0.0482627
LEPROT	1.40621	6.49465e-15
SPCS2	1.28126	1.79931e-25
PDK3	2.30528	3.91982e-06
TRIM13	2.56531	6.95598e-11
MID1	2.93648	1.02632e-08
ROR1	3.0357	5.14606e-15
NFKBIZ	2.43272	5.27969e-27
PDZRN3	1.55782	0.000143358
1810055G02RIK	1.8923	2.59281e-14
CCL2	4.40924	2.71691e-12
CFAP53	5.49443	0.0013121
TAB3	1.06998	1.43762e-14
CDCP1	2.10366	1.00408e-08
COX18	1.08136	2.64562e-05
PRDM4	1.61049	2.54687e-21
CCDC180	5.17844	0.00297505
ZSWIM4	1.23231	8.27706e-18
SBNO2	2.08218	1.21196e-45
THRSP	2.38432	0.00543692
DOK3	1.35963	0.000377109
PRKX	1.96036	2.56188e-18
TMEM161B	1.04955	1.11849e-11
MLC1	4.88314	0.00512461
LYSMD3	1.23373	3.53659e-25
PAWR	1.27443	3.64853e-08
IBTK	1.59259	5.66911e-15
RIPOR2	1.51753	0.000125818
PARP2	1.24629	2.66633e-09
FMNL2	1.3566	8.03271e-12
PTPN23	2.03489	3.01979e-32
HYAL3	1.65072	0.0494046
RFXANK	2.24064	3.56866e-24
SLC26A8	4.27986	0.00106046
SH3BP4	1.42404	0.00102678
LEAP2	2.07987	3.78214e-11
QSOX2	1.70322	2.01958e-22
TMEM258	1.39639	1.14695e-20
GADD45A	4.27779	2.1391e-25
GNG12	1.26818	1.47475e-14
9530077C05RIK	3.13913	0.000126414
TBC1D24	1.29484	6.3674e-16
BTG1	1.73337	4.06886e-11
CDC42EP3	1.4487	0.00776654
CLCN7	1.64583	1.76291e-08
AGO2	1.05938	3.8522e-07
SSX2IP	1.21033	2.2603e-09
SIAH1A	2.23697	1.09153e-23
WNT4	1.3545	0.000241235
TMEM71	2.67491	1.55281e-19
SPRYD3	1.14288	1.11868e-08
TRIM3	2.31697	4.48449e-34
INHBB	3.73026	3.19425e-31
SCD1	2.13777	2.18143e-14
LRG1	1.49019	9.28546e-11
DCAF15	1.11348	8.14905e-07
RALGAPA2	1.21881	4.8704e-08
SETD7	1.19128	9.87722e-06
IL22RA1	1.48391	0.00117343
FGF2	4.02225	8.94122e-30
SPRED3	2.40204	9.06026e-10
MEX3C	1.14222	1.87415e-11
STAG1	1.6255	8.44333e-49
MFSD2B	1.21281	0.0117176
TAF2	1.61253	8.30531e-12
KDM6A	1.01253	7.85268e-15
TRMT6	1.54319	2.42292e-17
ICAM1	2.32733	5.03114e-15
SERPINE1	7.97649	1.26556e-38
ARID5A	4.47605	2.4452e-47
KLF10	1.58722	0.0232114
DTL	1.82791	0.00596794
BCLAF1	1.0313	3.84853e-14
TNFRSF23	5.79857	6.71323e-22
VOPP1	1.96962	9.13056e-24
TGM2	3.2954	5.46856e-43
SH2D4B	4.02312	1.78645e-06
CPE	2.15167	0.00208725
NUFIP2	1.17619	3.85409e-14
ACKR1	1.47199	0.0476632
JMJD1C	2.37762	6.64558e-10
DUSP8	3.72539	3.4775e-16
OR10J5	3.60541	5.94098e-13
ZC3H7A	1.31434	6.06349e-14
SOCS1	6.8872	1.21346e-37
SMIM3	3.21382	4.65599e-07
CSF3	9.51217	2.39033e-13
TRAPPC11	1.21639	4.85446e-10
TMEM181A	1.26064	7.67677e-05
SPON1	1.80932	0.00147213
BTBD10	1.30923	9.09442e-06
PRKAB2	1.98931	0.000352198
HOXA5	2.22189	9.19434e-05
SEMA7A	3.79069	0.000513129
ASIC3	2.5064	0.00365203
ATG9B	3.45488	1.41512e-06
GALNT18	1.64612	0.00071507
SNX10	1.21512	1.21593e-06
EDEM2	1.07314	5.30968e-13
SATB2	1.46341	0.00591652
TSR1	1.08353	5.7692e-13
TCTE2	2.11761	0.00722171
PLCL1	2.97511	4.58977e-09
CAMP	6.71329	4.25231e-07
GMDS	2.08397	2.68636e-09
RRAS	1.50996	1.07889e-18
PMEPA1	1.53126	0.0230581
EGR1	1.11543	0.0149129
CHMP4B	1.85887	1.52311e-36
NOS1AP	3.91203	7.17609e-52
GDF15	2.55272	6.58333e-09
FCHSD1	2.44126	9.04008e-09
RGS4	1.38175	0.0147424
ZFP280D	1.28905	5.49827e-23
TMC3	2.37931	0.00028586
PCID2	1.40694	3.60603e-11
REEP2	4.9178	0.000829356
AKAP12	4.33387	2.84808e-82
ATP6V0A4	5.76718	2.16117e-14
SAMD10	1.49181	0.00413648
LPAR1	2.20705	0.00121134
PBX3	2.1187	6.19313e-11
VILL	1.08866	0.00444213
RAP1GAP2	1.5717	0.000135417
TMEM214	1.51509	7.59632e-42
IRS2	2.37642	2.24037e-15
ZFP653	1.50017	4.90249e-11
3930402G23RIK	4.93525	4.79855e-07
RCCD1	1.08128	0.0013885
TASP1	1.28321	1.92741e-08
ARPIN	1.37329	3.81388e-05
MYO16	10.651	5.15652e-17
L3MBTL3	1.5239	1.30506e-13
RSAD1	1.84179	1.19736e-08
ATP6V1G1	1.20576	1.28923e-18
F13A1	3.07186	4.48971e-09
GIPC2	2.58671	0.0432682
SHD	2.97536	0.024949
DAP	1.31147	9.45976e-22
ORM1	2.23565	3.05175e-24
RPL22L1	1.28364	1.53098e-26
STX11	1.58678	0.000949623
SEC24D	1.15138	1.02698e-16
FNDC3B	2.69575	1.47373e-34
RNF122	2.6662	4.34768e-06
PICALM	1.10545	2.74138e-27
SYNPO2L	4.22315	0.00710022
DUSP10	2.25424	5.0921e-10
WFS1	1.12168	3.67789e-05
RSPH4A	5.12153	0.000339255
RCAN2	1.72334	9.20721e-07
USP53	1.10827	8.39293e-10
CPLX3	5.93595	8.2107e-05
SLX4	2.15759	3.44936e-36
ORAI2	1.72393	0.000351473
GABBR2	2.857	2.22517e-93
TBC1D2	1.7781	0.00159454
TRUB2	1.37819	1.48184e-17
OLIG2	5.25936	0.00203758
ZFP800	1.08956	5.36363e-09
EVA1C	2.67835	0.000343001
CITED2	1.50165	0.0062775
MRAP	3.09178	5.69556e-55
ZFP292	1.29454	6.05857e-06
GINM1	1.31285	1.91254e-21
LATS1	1.04702	5.90509e-19
SAA3	5.53687	1.91747e-12
CACNA2D1	1.40001	0.0134202
PNRC1	2.43048	6.72605e-30
THBS1	5.81673	1.24166e-15
TAX1BP3	1.09589	0.000510702
PLEKHA1	1.5182	2.48056e-13
BACH2	1.89771	3.5941e-11
SUCO	2.36484	1.06521e-52
RBM48	1.00347	1.22551e-07
SLC25A24	1.95105	1.49896e-11
CUL9	1	6.03166e-05
TRIM7	1.45239	0.00122714
UFL1	1.40886	2.68385e-23
BCOR	1.14815	9.41955e-09
SEC1	4.67546	0.00282074
SLC25A28	1.35142	7.57941e-17
DTX3	1.03962	0.000451739
PPP1R15A	1.56066	7.73897e-12
SGMS1	2.90356	1.47019e-30
MYBBP1A	1.12802	2.81931e-08
CFAP69	4.02835	7.81123e-22
DXO	1.23572	1.53534e-16
PVR	2.00887	6.66691e-21
CBLC	1.01191	0.000682219
CTDSP2-PS	1.31452	4.3092e-05
RUNDC3B	2.05678	0.0137433
OFD1	2.05982	1.35997e-20
GEMIN8	2.30029	1.24979e-05
CLCF1	3.33682	2.90313e-34
SLCO4C1	3.79461	0.0212374
SH3PXD2B	2.74696	9.98441e-12
HESX1	5.33554	0.000809531
SIAH1B	1.06394	0.0465548
LAT2	1.68133	0.00904688
CHIL3	4.33433	6.96774e-06
DLK1	6.60178	1.53168e-05
OSBPL10	2.23386	0.00502814
NPNT	2.76863	0.00022336
FAM117B	1.12037	0.000343031
RAMP3	3.32394	0.000116928
TSPYL2	2.68144	9.4709e-20
OSGIN2	1.18968	0.000569537
HECTD2	1.12585	6.17795e-06
PKLR	1.08116	0.00370094
SNTB2	1.77345	5.07329e-14
SLC7A1	1.90297	3.29739e-06
SSR2	1.18031	2.328e-17
CCDC9	1.06538	1.01574e-08
PIK3R1	1.43801	0.000103316
ARHGAP32	1.08171	2.43461e-06
STX3	1.42698	0.000198887
SERPINA5	6.48962	3.18839e-06
SERPINA12	1.86312	0.0247463
ENTPD3	6.46661	3.26419e-06
PNPLA3	4.38949	4.01423e-06
PYROXD1	1.0536	3.88221e-08
KCNJ2	1.88489	0.00341547
GM20604	1.04373	0.0175881
TREM3	3.07689	0.0037106
ENC1	3.60118	5.11947e-36
MCM3	1.24706	8.88857e-05
WIPI1	1.32374	1.03569e-13
SLC16A6	3.15459	1.42445e-35
FAM222A	1.83903	0.000103781
2010003K11RIK	1.38013	0.0465974
CSGALNACT2	1.50958	5.46137e-14
4933440N22RIK	1.90604	7.82316e-06
UGGT2	1.50736	1.79187e-06
SGSM1	1.39166	0.000164548
TREM1	6.61562	2.15677e-23
MRTFA	1.25745	5.12901e-08
SPECC1	2.38061	2.64251e-34
ARL15	1.12891	3.26162e-06
SNX18	1.06495	6.97061e-10
ATF4	1.19826	1.96474e-15
MIOS	1.1691	1.72596e-13
MUSTN1	1.08435	0.0131531
FAM199X	2.19954	1.85991e-21
ASB4	3.2614	1.46788e-07
MAFF	1.40877	0.000879848
SHC1	1.01364	2.46576e-21
GUCY2C	2.4175	0.0222782
ARRDC4	5.12497	9.36982e-65
RGS8	4.51027	0.0189932
ZC3H12A	3.16096	1.48997e-37
MYO15A	5.76344	0.000194953
SELENOK	1.04969	2.04207e-08
MAPK6	2.38696	1.4696e-46
TCEAL9	1.1028	2.43969e-09
TTC9	3.12503	0.00706466
KRTCAP2	1.34366	2.0668e-21
BEX2	4.27679	0.00400975
TRIM46	2.90459	0.00210251
ALKBH6	1.81215	6.0513e-19
SERPINB6B	1.49547	0.00028981
WFDC12	5.41177	0.000467992
ZC3H6	2.00871	3.15486e-15
MAMSTR	1.82788	0.0163924
ZFP513	1.2059	5.48753e-11
DPY19L1	1.54522	3.45344e-14
SYNPO	3.18692	1.07378e-34
TUBA1C	1.36188	5.02638e-10
TMEM212	5.31017	0.00129686
ZMPSTE24	1.59763	1.47993e-25
HILPDA	4.78744	2.39541e-22
EPOP	1.62085	0.000100405
FRMD8OS	2.73678	0.00426667
SETX	1.04116	3.80147e-17
CASC1	3.37965	0.00242838
PARS2	1.28315	0.000350037
MMP3	3.64746	0.00125499
ADAMTS3	2.17805	0.00820089
0610009L18RIK	2.44283	0.00773267
SLC36A4	1.2418	1.32851e-20
GM8399	2.24205	2.35275e-05
S1PR2	2.30723	6.53288e-14
CCRL2	1.96205	3.27831e-08
IL36G	4.04933	0.000117429
ARF6	1.11108	3.84843e-12
BCLAF3	1.041	0.000691362
LSM8	1.84703	1.25041e-12
IL20RB	4.53906	1.7907e-48
CTLA2A	4.08822	3.31984e-52
ACKR3	4.81409	3.07523e-26
CXXC4	3.8899	9.88843e-10
ADIG	4.75227	0.0205696
OR5B94	2.74882	0.000456817
LNCPINT	2.02424	0.010553
LINGO4	2.97842	8.87991e-07
RASIP1	1.34383	4.21986e-05
ZBTB7C	4.1089	5.39105e-21
CCNJL	3.37314	2.8559e-05
E230025N22RIK	4.64508	0.00868809
1700056E22RIK	1.38881	0.0171527
FREY1	1.0873	0.0172118
H1F10	3.14121	0.0117974
CFAP43	2.39425	2.96264e-13
SFT2D3	1.72733	1.71542e-11
CIRBP	1.64501	5.59614e-14
SOWAHB	1.48423	3.22908e-05
SH2D5	3.2923	0.000341303
CXCR4	1.86414	0.00449022
TRIM39	1.50842	7.46731e-08
HCAR2	4.12925	3.50111e-11
SYS1	1.20059	7.5982e-10
DDX28	1.82164	1.65116e-10
ADRB2	3.75431	1.9893e-31
CCDC149	3.0179	8.59216e-41
TMEM268	2.46594	9.40674e-10
SLC25A51	1.50809	1.45829e-06
SBSN	3.29679	0.000142053
MCMDC2	3.16329	0.00976646
OLIG1	3.74028	2.02777e-11
PLAUR	5.25205	9.50684e-40
TMEM251	1.35959	4.64949e-16
TIFA	5.83159	1.1752e-74
CYSTM1	1.1169	1.57527e-08
GPRC5A	3.64287	0.000120269
CCDC66	1.21491	2.91546e-05
RHOJ	1.30088	1.10109e-05
TTC6	1.10591	0.000486227
FAM187B	2.06572	4.81424e-17
LTB4R1	1.85544	0.00276678
ZBTB21	1.60503	2.16955e-09
GM5637	1.68839	0.0234588
CLDN14	2.76587	9.51459e-18
CD24A	1.53037	0.000177578
CLDN2	1.40934	9.5863e-11
MAGEH1	1.30196	0.000555847
TAF9B	1.63571	0.000389511
KCNE4	5.56621	1.24101e-07
TGIF1	1.81813	8.94931e-20
ARL4A	1.50938	2.05378e-11
DLGAP2	4.66417	0.0312213
BC049715	1.52772	0.0250404
MSL3L2	1.39233	0.0199779
ATG16L2	1.00678	0.000138914
PHF13	1.18112	4.05122e-05
CD300LF	2.90955	1.32513e-29
CDCA4	1.01077	2.01131e-05
RELL1	1.95232	6.48395e-16
INO80C	1.09267	2.89482e-07
C2CD4A	6.14528	0.000596712
RBM15	1.01986	3.22958e-11
ENTPD1	1.42433	6.57762e-11
NUPL2	1.2355	2.80992e-07
TMEM252	8.74882	3.8374e-10
TPRN	1.02434	0.00384892
INSC	2.78343	2.94976e-35
SLC35E4	1.70729	0.0113923
VPS37C	1.61474	1.04157e-23
SLC25A47	2.03953	1.06741e-18
BMYC	2.69505	0.00453044
C5AR1	1.83609	0.000134465
PDP1	1.65646	0.00166862
SYT12	4.68475	2.5652e-23
KRT8	1.64628	1.27652e-32
AFF4	1.28749	7.22788e-13
PLS1	1.24908	0.0252217
SPTY2D1	1.05998	1.10575e-06
CDC42EP1	1.00309	2.17941e-10
ZBTB45	1.63405	0.000351324
MMP12	3.19881	1.53798e-05
RPL36AL	1.46949	0.00114465
ARMCX4	1.48023	0.00138127
RLF	2.27898	5.44852e-54
RASD1	4.11804	7.2798e-20
GPR171	2.73039	0.0370545
FAM110D	4.76239	0.0054841
PIGM	1.1483	3.40072e-11
GJA4	1.17571	0.00695161
PRAG1	3.92237	4.40964e-19
CH25H	6.99707	2.9638e-12
FAM241A	1.42273	1.10004e-06
ZSCAN29	1.13373	2.63666e-11
PTGES	2.67622	7.58073e-05
RTN4RL2	5.94089	1.63583e-13
GJA1	1.58152	7.02182e-06
4930579K19RIK	3.00489	0.030801
EML5	1.47376	1.49205e-13
FAM83A	3.92863	3.61018e-06
SWSAP1	1.37263	5.59028e-07
ZFP52	1.72696	0.00013729
PLEKHM3	1.69511	1.53024e-10
GM45902	1.04068	0.0158792
FHAD1	1.33005	0.000364741
CD14	8.48978	2.90423e-117
BBS12	1.78401	0.0144759
SPN	1.86282	0.000319678
TCEAL8	1.00191	0.000168561
ZFP217	1.04583	0.000151327
CD177	5.14572	8.03679e-12
A930035D04RIK	2.78851	0.00908868
FPR2	2.87935	1.06755e-10
BHLHA15	5.06926	1.18872e-14
CDC42SE2	1.43105	7.24075e-19
CEMIP	4.2812	0.0150821
EZR	1.09038	0.00873944
TCHH	2.02517	0.00283871
TMEM171	3.48519	0.00240895
NAV2	1.61709	2.50544e-14
GAN	2.3057	8.47699e-14
CPNE8	3.50383	3.7018e-32
H1F3	3.84344	0.0328572
ASAP2	2.41549	2.94955e-11
RAP1B	1.12304	2.22138e-16
JUN	2.622	2.86855e-10
ZFP608	1.58203	6.09181e-05
KCNT2	3.62271	3.69532e-19
TRAF7	1.25893	4.74239e-12
JUNB	2.03683	4.27984e-16
CNTN2	2.46037	0.00520926
CFAP300	2.27346	0.00518273
GPR141	2.12753	0.0374628
SOCS3	3.01783	1.21918e-27
SEC61B	1.49533	1.2193e-28
FICD	1.02724	6.30501e-07
4930597O21RIK	1.78888	0.0256717
TG	5.0829	0.0222782
KDM3A	1.19725	0.00105495
TNFAIP6	5.64483	0.000307972
3110082I17RIK	2.12975	3.24488e-06
IER2	1.43354	1.59279e-06
TANC2	1.11214	2.89994e-07
ZFAND2A	1.14883	7.11837e-06
KICS2	1.25987	5.37708e-08
DPEP2	3.8058	0.0397256
PTRH1	1.91209	0.00404621
SLC51B	2.54426	0.00675817
TCEAL5	5.50873	0.00116385
ADM2	5.77569	0.00508594
A930012O16RIK	1.91245	0.00471505
FFAR4	4.39489	0.000247153
ARFGAP3	2.07729	4.08355e-13
TAF4B	2.43741	9.86924e-22
RHOB	1.8557	1.09991e-16
4930517O19RIK	3.4202	0.0243356
SPCS3	1.1459	2.97414e-44
SLC30A7	1.32513	1.73534e-18
TMEM62	1.05926	2.27355e-12
PARP4	1.49061	7.20198e-09
PABPC1L	3.68404	0.00231369
TMEM119	2.87352	3.98302e-09
HMGB2	2.14848	1.78394e-07
AU018091	3.91668	0.0380537
KCTD18	1.24384	6.60521e-15
FGF2OS	7.24575	6.80104e-08
CADM4	2.46833	4.00747e-11
RND1	1.585	2.04521e-05
STFA3	4.3589	0.0318555
AGAP1	2.33569	6.64765e-28
PDLIM1	1.57704	1.03541e-22
ARNTL	2.13687	0.00856327
KLF2	1.66188	2.35902e-08
CTSJ	7.20757	6.84025e-14
ADH7	2.95396	6.95879e-20
TEAD1	2.62571	6.11184e-14
STAM2	1.11774	1.83844e-15
FBXO6	1.16831	1.68695e-06
PCDH9	2.03644	0.0310516
PPRC1	1.06479	1.11044e-08
B4GALNT4	3.66114	3.90773e-05
ZFP580	1.52651	0.012656
KLHL25	1.04745	0.0192949
COPE	1.08829	6.40459e-21
FMNL1	1.96258	1.34375e-11
1700034H15RIK	1.91888	0.0192347
FANCM	1.12595	2.83745e-06
FUT2	4.7676	0.00583279
S100A8	4.34023	3.67562e-12
S100A9	4.53445	7.35389e-09
PGM3	1.46049	6.53627e-06
SOCS6	1.49983	1.45481e-21
LRIF1	1.43049	8.29853e-14
LMAN1L	10.3282	3.94981e-16
TCIM	1.4972	0.00146671
AI987944	1.07762	2.31913e-12
ZBTB25	1.15523	0.000830725
MED12L	1.27637	0.00415046
TMEM154	3.2294	2.47859e-06
RAB31	1.90838	3.92118e-17
RLIM	1.47384	9.78483e-36
PTPRN2	4.18833	0.0257932
IER5	1.00101	0.00467016
CAPG	1.07322	0.00961651
A730036I17RIK	5.68846	0.000162092
NFIL3	1.02073	0.00243969
C330011M18RIK	3.25967	7.01905e-07
ST8SIA3	1.92694	0.000229391
TATDN2	1.38713	2.41788e-31
JMJD6	1.19772	5.27918e-06
CNTRL	1.0404	3.19066e-10
DPH6	1.09612	2.48317e-05
CEP170	3.03695	3.97954e-38
BIRC2	1.11453	3.5941e-11
SAA2	2.14067	1.1048e-08
EIF1A	1.56705	1.22049e-17
GAPDH	1.31359	4.31249e-08
BLOC1S3	1.01458	6.1259e-06
ZFP746	1.23585	2.81626e-13
LEPR	5.04491	3.41001e-17
DDX49	1.00416	2.05033e-09
ZFP119A	1.33139	1.28699e-07
FAM204A	1.20056	6.29244e-06
CAMK2B	2.88472	5.5308e-06
SEMA3B	1.70397	0.00698588
SEPTIN11	1.82037	1.34933e-20
SERPINA3K	1.0633	1.50764e-09
RRP1B	1.64673	1.11284e-08
CXCL2	6.84336	4.14366e-14
TMED9	1.65859	2.72455e-37
TUBB2A	2.55522	2.01637e-10
OSM	4.34053	0.000321085
NFE2	1.627	0.0335932
COL13A1	2.15831	1.95854e-12
COL25A1	1.65919	0.0210005
IFITM6	4.73876	4.83947e-25
CDYL	1.15821	3.01599e-07
CFAP418	1.05039	0.000540823
NSMCE2	1.47397	2.59281e-14
STFA2L1	3.77686	0.00110349
FLOT1	1.68739	3.39097e-17
FDPS	1.90713	3.48704e-06
EIF4A1	1.04939	6.79146e-16
TNIP2	2.00138	1.7737e-27
RPL3	1.0809	4.30077e-39
ALOX5AP	2.34329	6.01802e-09
ZFP462	1.56993	0.00187475
ADGRG3	1.91161	9.40457e-18
IFITM2	1.52841	1.35252e-25
CYP2C70	1.12434	0.000609572
PLEKHH1	3.0565	1.88865e-05
INTU	1.29292	4.68961e-10
ARL1	1.25422	8.70519e-18
TMEM263	1.28363	1.56017e-07
TRMT61A	1.75162	2.60184e-14
CDH3	3.85145	1.29629e-12
MCRIP1	1.16308	6.37109e-09
STK19	1.43034	1.09305e-09
DOT1L	1.33775	1.06715e-16
GDPD1	1.44487	0.00178089
SPHK1	3.99868	1.82293e-14
PPP4R1	1.00919	9.74084e-14
FLOT2	1.73958	3.42103e-26
ZFP13	1.35929	0.0454173
BTBD3	1.54125	2.06153e-13
ARF2	1.81824	3.3525e-16
FABP4	2.86914	9.29667e-30
GM12751	1.24373	0.0140449
GM6104	1.85814	0.0345085
2310039H08RIK	1.46099	4.36582e-15
MYSM1	1.05362	2.93521e-09
ACTG1	2.60848	2.27625e-20
NRG1	1.39705	0.0480812
ICA1	2.80912	2.1565e-13
NUMBL	2.032	0.0034809
TMED5	1.56956	4.26179e-25
SEMA3E	3.20172	0.0121646
NUP98	1.00396	5.45097e-11
SLC22A21	3.0498	1.70512e-08
SRRM4	1.74559	6.16139e-06
IPCEF1	1.50886	0.0486797
CHIL1	4.86382	4.55555e-07
TANK	1.71799	1.97572e-12
4921528I07RIK	5.95348	0.00024832
BPNT2	1.07384	8.65578e-26
SERPINA3C	6.13389	1.54372e-54
SERPINA3F	5.04673	8.72375e-34
GM10167	1.22472	0.0141477
ZFP810	2.06024	2.07954e-14
XPO5	1.1655	2.45227e-22
LYAR	1.14957	4.19745e-09
S1PR3	1.50726	0.000588479
PI15	4.56167	4.86872e-08
BLCAP	1.31955	3.75071e-09
VXN	4.61255	0.00203689
GTF2F2	1.14761	5.35301e-08
AFDN	1.78617	1.58587e-33
CCDC134	1.36761	1.67281e-05
GM10232	1.1957	0.00765753
AP5S1	1.3838	4.13892e-14
GML	5.50024	0.000485208
DUOX2	3.79479	0.0335778
GML2	4.74726	0.00652465
TRP53I11	1.74945	3.0381e-11
ZBTB10	1.49988	1.51338e-12
EPC2	1.04345	2.62805e-12
GM4925	2.9557	0.00471505
TMEM100	1.90127	3.71463e-06
FBP1	1.57024	3.08612e-18
4930438A08RIK	4.34182	0.039226
ELL	1.22863	5.09651e-12
GMPPB	1.68446	2.24168e-16
SLC35G2	2.11965	0.000927699
ZSCAN25	1.40147	1.90138e-10
TLNRD1	1.10577	9.02544e-06
LRRC8B	2.03216	4.45441e-10
GM10309	8.91103	8.23263e-44
TREML2	1.54833	0.0223149
JUND	1.77728	3.21153e-15
WFIKKN1	2.38681	0.00594247
2210408I21RIK	1.19904	0.000455201
REG3B	4.20688	0.00441882
ZFP777	1.40274	2.36986e-16
CEBPD	2.65809	3.41418e-27
NCF4	1.03284	0.0040906
GSPT2	2.75156	8.10913e-06
TRIM6	2.74058	2.76738e-06
LRATD2	1.2558	1.44132e-14
SLFN2	1.54334	4.78557e-09
ZFP9	2.35399	2.58619e-20
1500011B03RIK	2.76745	4.62453e-11
CEP170B	1.12707	2.27987e-17
GM10433	2.46332	4.76718e-08
NFXL1	1.22846	5.10941e-05
NUP62CL	1.50862	0.0325933
RIPPLY1	1.46124	0.0162035
GM10447	4.66721	9.07137e-33
BHLHB9	1.25663	0.0013853
ARMCX5	2.0814	2.39315e-18
PNLDC1	1.59525	0.00642726
PAPPA2	5.18258	0.000756551
ECSCR	1.16659	0.000365792
BTBD19	1.23164	0.0489477
SAA1	1.69768	4.25863e-07
ADH6B	4.06734	5.42084e-05
GM10642	3.52058	3.5101e-06
GM10643	2.77151	6.26588e-05
AP1AR	1.01651	9.24893e-08
GM16589	1.71161	0.0457363
ARFIP1	1.14705	1.17354e-05
CASS4	4.61013	0.0119263
4931440P22RIK	1.80108	0.0085849
TOX2	2.39225	0.00171774
THBD	3.45263	4.59124e-25
4833422C13RIK	1.31076	0.00112842
PTAR1	1.8336	4.44698e-14
CD80	2.17418	0.000178499
HEG1	1.21991	2.21209e-15
CERKL	1.03538	0.00685351
CENPW	1.55592	0.00207875
KLHL41	3.75471	0.0447231
GM13375	1.97152	3.00628e-06
SELENOS	1.43377	5.48619e-19
SOX4	1.1887	0.00575527
F630028O10RIK	1.26033	0.0168385
GM12854	4.27737	1.11648e-06
ABRACL	1.22273	1.05719e-07
ZFP995	1.26352	0.000117914
1110065P20RIK	1.40148	7.20453e-19
AOC2	2.45234	1.00015e-05
CHD2	1.37488	8.3331e-14
SLFN1	2.43747	7.64924e-05
NLRP12	1.14093	4.84218e-06
CPT1B	2.5677	0.0325507
LNCENC1	10.181	9.73236e-16
HSBP1L1	1.13088	0.00385453
SEC61G	2.10723	2.37027e-38
SERPINA3M	2.34906	1.76376e-41
SERPINA3I	8.12697	2.93575e-79
PROX1OS	1.21758	1.2812e-06
SRP54C	1.39557	2.19765e-06
KDELR2	1.22938	2.17252e-14
UTP14B	1.19335	1.86939e-05
MAEA	1.12084	9.44183e-17
CSTDC4	3.12911	0.0303113
GARIN1A	5.7021	9.1837e-05
TMED2B	1.44976	1.38848e-16
GM14111	4.18702	0.0201638
GM13998	4.13032	0.00265206
GM12020	1.41938	0.00351592
GM15694	4.71888	0.000207402
GM13331	1.11979	0.00163416
GM11488	1.44347	0.0302838
SPCS2-PS	1.46108	4.09512e-12
GM12178	2.13311	1.83175e-06
GM11212	4.21115	3.15464e-10
BTC	1.78164	1.46066e-06
GM6517	1.51875	0.0433621
GM11470	2.82987	0.0186264
GM13736	1.09947	9.17742e-06
GM14494	1.16252	0.00248822
GM11427	1.44856	0.0438026
RNF138RT1	7.62524	3.72465e-09
GM12346	1.39946	0.0218411
GM16465	3.65724	0.0109938
GM12263	1.14053	1.24994e-05
GM11577	4.19686	0.0352933
GM6733	1.69597	4.81094e-16
A230072E10RIK	2.27387	0.000837354
GM11342	3.49758	0.00432467
GM14321	2.60396	0.00011456
GM14097	1.27842	0.0053294
C230037L18RIK	2.22924	0.0204715
B430010I23RIK	4.76271	0.00409609
GM14936	4.64942	0.00961772
PARVAOS	7.70505	4.03906e-07
SNHG15	1.29516	0.000871409
GM11963	2.36767	1.34284e-16
GM12195	2.8922	1.70866e-07
B430219N15RIK	3.72746	5.40771e-08
SNHG3	1.4901	4.10482e-09
4833418N02RIK	1.57626	3.8522e-07
F730035M05RIK	3.80318	0.0195951
GM14319	4.36345	3.70074e-13
TRMT61B	1.0541	8.49217e-05
A330035P11RIK	1.63971	1.15543e-05
GM15984	6.19077	6.39718e-05
4921531C22RIK	1.13092	0.0013996
GM14009	5.57579	0.00238243
TTC39AOS1	3.5969	0.000137031
GM15832	1.32054	0.00782194
CD63-PS	5.87432	8.24904e-25
GM5970	2.87219	1.29055e-17
B230206L02RIK	4.80688	0.000159582
GM13293	5.58265	0.000372704
GM5602	2.97587	0.00953182
GM13610	4.32394	0.0287831
SRRM4OS	1.51027	0.00104531
GM15265	1.29892	0.0104707
4933421A08RIK	2.27982	4.64309e-05
DNAH2OS	2.13017	0.00697207
2810403D21RIK	1.62842	0.000138182
GM16098	6.64523	1.59759e-06
GM11827	2.86017	1.59284e-09
GM15883	3.63884	1.93637e-19
1700051A21RIK	5.09659	0.00137033
GM13889	4.18906	9.54904e-18
GM5530	2.27755	0.019357
9130024F11RIK	3.13676	0.0361309
BACH2IT1	5.09098	0.00650764
GM11714	4.30859	0.00191037
0610043K17RIK	1.09036	0.0209202
GM15892	5.16874	0.00214961
GM14167	2.728	0.000188347
GM14286	1.5543	0.00887498
2810001G20RIK	1.06502	0.0149685
CCDC201	5.08163	0.00380315
GM16174	1.21415	0.0158616
GM15345	3.76708	0.0427194
A230005M16RIK	4.187	3.14275e-06
9230111E07RIK	2.64274	0.000185767
GM11773	4.92134	0.00116051
B230398E01RIK	3.90759	0.019829
1200007C13RIK	7.19073	4.36454e-47
GM15283	5.51974	0.00453258
FCOR	1.69538	0.00837204
MIR17HG	1.62352	0.00185664
TGFBR3L	1.35236	0.000304097
RBM12	2.02633	4.12168e-17
GM4117	3.57519	0.0123857
GM16238	3.83897	0.00101374
GM6493	1.52803	8.4727e-07
SNHG9	1.90352	0.0373658
GM10177	2.29332	0.000633904
PEDS1	2.99422	2.24174e-38
GM14027	1.85677	0.038032
GM17077	2.08995	0.002682
GM17055	4.98001	4.0454e-09
GM17024	2.13231	0.00129913
GM3571	1.88444	1.08376e-09
APOLD1	3.20565	1.61994e-28
GM5828	5.72314	6.83201e-05
SERPINA3L-PS	4.49772	0.0184278
GM6682	1.59209	0.00135334
GM17088	2.03884	0.022187
SERPINA3E-PS	1.92	0.0152924
SERPINA3D-PS	8.44851	1.25013e-10
CYP4F17	1.13233	3.07829e-10
LSM5	1.01859	0.000943653
GM17359	2.25588	0.0419622
INAFM1	1.51391	4.34133e-07
E130317F20RIK	1.73152	0.0123014
1110038B12RIK	1.36076	1.7554e-09
GM19345	6.26594	1.68857e-05
CDK3	2.90624	0.0351785
GM20400	2.18778	0.0369296
GM20442	8.98489	1.69016e-12
GM23639	3.6841	0.0266802
MIR3058	4.03514	0.0254298
GM20621	1.53107	0.0494436
GM20633	2.73011	0.00129109
GM20632	2.353	6.13711e-05
CYP2C53-PS	3.30612	0.0340566
GM20703	2.42685	0.00737814
GM5873	1.73231	0.00292058
GM379	2.1203	0.000583366
TPD52-PS	1.58237	0.0169992
CSTA3	7.26389	4.60084e-06
ZFP131	1.10023	6.97498e-13
E030018B13RIK	5.82263	3.84712e-13
EDARADD	2.97758	0.0190354
H1F0	1.47386	2.36204e-28
ZFP850	1.90602	0.0046936
E230013L22RIK	2.35288	1.35713e-06
A230028O05RIK	4.98188	0.00505053
GM17435	1.27837	0.00754937
4933433G15RIK	3.67581	0.03784
9430037G07RIK	3.39494	1.93734e-08
1700086O06RIK	1.9223	5.10745e-06
GM19705	1.52434	0.010358
GM26885	2.70027	7.14686e-07
GM10524	2.22556	7.85867e-08
GM16740	1.57424	0.000215862
9330159M07RIK	1.55468	0.015015
2700038G22RIK	2.38188	0.0249725
SNHG5	2.46124	1.50735e-24
F420014N23RIK	4.7566	0.00453769
9030407P20RIK	1.17419	0.00619219
4732491K20RIK	1.75496	0.0216581
B230208H11RIK	1.60272	0.00306205
GM26782	1.08399	7.55635e-05
PLATR22	2.51413	0.00729515
RIAN	1.40237	0.0138427
4632411P08RIK	4.51095	0.011082
GM26797	2.9111	0.000703888
GM2061	3.09505	4.70838e-18
MIRT1	1.78828	0.0171641
GM26714	3.02117	0.000253139
GPR137B-PS	1.28928	0.00389496
2310015A10RIK	3.29985	7.99767e-18
GM4673	2.9062	4.09106e-16
5730420D15RIK	2.74092	3.9467e-05
2310043M15RIK	2.0853	0.00967485
A430105J06RIK	2.33185	0.0246496
GM16685	4.87765	0.00385946
5031434O11RIK	1.87439	0.00467858
GM4691	4.76413	0.0106595
GM19557	2.91213	0.0163087
GM26982	1.66653	3.3897e-06
GM5300	5.08905	0.00394097
RASSF10	5.94219	7.10412e-05
SOWAHC	1.19868	1.89322e-06
SNHG6	1.08724	4.95891e-09
GM28043	1.52534	0.00855254
GM27252	6.99031	1.12582e-134
GM17087	1.74419	0.0137273
GM28857	3.09645	2.66544e-06
GM8883	1.53928	5.71299e-15
1700030C10RIK	2.7424	0.0154824
1810012K16RIK	2.82038	0.0361216
RBM3-PS	3.59536	1.43904e-21
2810402E24RIK	1.11	7.14903e-05
2410022M11RIK	1.1888	0.00647721
GM28856	2.61602	0.000579067
2310034O05RIK	3.02525	2.47232e-05
C4BP-PS1	2.76931	0.03894
GM19589	6.47195	4.03416e-06
EIF4A-PS4	1.10941	9.28932e-12
GM28529	2.82386	0.00075247
MS4A4A	4.89803	1.81978e-08
KCNQ1OT1	1.07588	0.0185938
GM28499	5.71686	6.88822e-05
GM7553	2.57563	0.0164911
GM29427	2.53743	0.00548807
LY6A2	3.07397	0.0111304
GM20257	1.74928	0.00163919
GM38171	6.66902	8.74434e-06
GM10851	7.95647	1.83353e-08
1700003N22RIK	4.43489	2.12686e-07
6430573P05RIK	1.91109	0.00142734
GM7694	3.74976	5.05316e-48
GM10463	4.99106	0.00376946
GM38253	2.40148	2.84539e-10
GM56350	1.24285	0.0174694
E330011M16RIK	2.08626	0.000642386
GM37305	2.03882	3.30197e-10
4833445I07RIK	1.71053	0.0042646
GM37755	5.15913	0.00597696
GM9910	5.69742	0.000166298
9330121J05RIK	1.04332	1.00553e-06
1110025M09RIK	1.7596	0.00507677
GM38325	3.67926	0.0283597
GM37352	3.2349	0.0216116
GM38329	1.61213	0.0216757
GM38020	1.43011	0.0452171
GM30173	6.79699	9.71162e-07
GM38335	4.34866	0.037394
GM37027	4.03081	0.0212994
GM37486	2.68988	0.0013576
GM38104	5.08914	0.00139572
B230377A18RIK	3.23813	0.00271567
A530064N14RIK	3.40874	0.0149567
GM38077	1.27188	0.0108185
A430027C01RIK	4.60524	0.00341937
GM37660	4.37602	2.91617e-09
GM42636	1.80747	0.0395542
GM42815	1.99147	0.00705082
GM43797	4.61835	0.00386259
GBP6	1.42608	0.00440904
GM42462	3.78067	0.000219693
GM43592	3.84759	0.00396973
A530041M06RIK	4.16184	1.15653e-10
GM43719	4.50822	0.0130094
GM43359	3.49356	0.00283767
GM43300	1.57718	2.35275e-05
4633401B06RIK	1.14108	0.0358621
GM43654	1.88459	0.0021994
GM42809	2.95942	0.00564373
GM43679	2.31845	0.00273331
GM43360	2.97637	0.0291798
AI506816	2.1339	2.90045e-13
GM43672	3.21419	3.30337e-27
GM42940	1.41609	0.00898632
GM8493	4.2054	0.0137153
GM42664	1.77211	0.000808299
GM30648	2.88224	1.01379e-08
GM43674	5.6364	0.000170946
B230303O12RIK	2.95325	0.00520434
GM42879	1.68267	0.0237343
GM43181	4.47288	0.00411956
UBE2N-PS1	1.2908	0.027915
GM43844	2.23161	0.0110432
GM43860	2.12471	0.000276975
GM43682	4.06425	1.04247e-06
GM43123	3.71202	0.00769664
GM19619	2.55971	6.52898e-08
GM43039	1.46236	0.0106156
GM44186	8.60406	4.5536e-10
GM44164	2.06737	8.13245e-05
D830050J10RIK	1.55735	2.12832e-05
GM10209	3.68538	0.037394
GM45738	3.18323	1.21372e-05
GM5340	4.82847	3.78543e-08
GM44116	2.68221	0.000720854
GM33201	4.50935	0.0187474
GM44950	1.71376	3.70507e-05
GM45053	3.51478	3.42849e-14
GM38832	5.10379	8.90937e-23
9430064I24RIK	3.56548	0.0122106
4732496C06RIK	2.40178	0.0310108
GM44616	2.55666	0.00188437
GM45221	2.93993	1.19738e-14
GM44955	4.98555	0.00453907
GM30692	7.42892	8.07812e-27
GM44829	1.7942	0.000714366
D7BWG0826E	6.36671	1.19282e-09
GM44907	3.0199	0.00607504
GM2814	1.1075	0.00275916
PRMT1	1.13103	2.98593e-08
KRT8-PS	1.6071	0.0252373
SAMD4B	1.6933	2.84185e-21
GM44658	4.0701	6.10529e-09
B930025P03RIK	1.20923	0.0468143
GM44956	5.4993	0.000532073
GM44667	1.05209	0.0399431
GM34280	3.32251	0.0254512
GM45548	4.0725	7.43884e-07
GM18194	6.59754	4.78293e-06
E330011O21RIK	1.30603	0.010908
GM19196	3.68876	0.0381111
GM45632	2.32484	0.00377827
GM4247	4.75133	0.00615651
OR13S1-PS1	5.09541	0.00103231
GM31774	3.65239	8.47303e-09
A630001O12RIK	4.50339	0.049482
GM45774	4.0989	6.45107e-11
GM31718	3.6116	2.81316e-09
GM45795	4.18081	0.0260388
GM47173	4.88522	0.0025318
BC049987	3.04218	1.82081e-18
GM18541	1.18291	9.83768e-07
GM48677	5.82096	0.000106986
GM32281	2.67866	5.20592e-11
CBX3-PS8	4.12886	0.0452289
GM7588	1.15165	0.033933
GM33699	4.49999	2.92923e-06
GM7293	2.5409	0.0047526
E030022I16RIK	2.06245	0.00161895
GM30015	1.60683	0.0149094
GM40634	3.91613	0.0198121
GM49759	3.692	3.51354e-09
GM48478	1.67298	0.0265696
GM32017	4.63865	0.0461413
GM48727	4.52809	0.00692129
GM29825	4.88937	0.00314719
GM49783	1.54521	0.0010179
GM36660	2.24949	0.039229
GM47163	5.00088	0.00376368
GM48591	3.39926	0.0391913
LILRB4B	3.06938	2.63111e-18
LILRB4A	2.10445	3.45266e-05
GM47708	4.99543	0.00123281
GM49376	1.80236	0.01283
AI463170	2.65873	7.81323e-10
GM33091	4.40071	0.00126565
GM36283	1.61484	0.0112862
GM19186	2.06584	0.0449526
GM48882	2.56026	8.88857e-05
GM36908	3.22002	0.000119928
GM5184	1.58796	0.0360116
GM4739	2.33034	0.00687591
GM48420	2.75365	0.00253774
GM19951	4.94659	7.43782e-07
GM8075	7.80386	6.17487e-09
GM48199	3.83545	9.93039e-08
GM5191	1.2945	0.00193065
GM49327	2.27262	2.44409e-07
GM34047	5.26144	1.75598e-10
GM48558	2.45252	0.00604329
GM4900	1.7535	0.000126453
GM36723	2.46622	6.42699e-05
B230303A05RIK	5.08357	0.0113352
BB123696	3.52472	1.3815e-05
A030005L19RIK	3.7606	0.0485613
9130015A21RIK	3.49039	0.0166755
GM32089	7.13869	1.13059e-07
GM47694	2.82054	1.908e-08
GM49223	1.74893	0.0292516
GM34471	3.19656	6.34507e-06
AI463229	1.38524	1.17448e-13
GM48581	4.88803	0.0124718
GM2379	6.77401	1.63372e-06
[truncated: 20 more rows]

## Sheet: FI down
	Gene name	LFC	padj
	CYP7A1	-8.98695	2.51446e-08
	TECTB	-7.598	1.63093e-08
	ADTRP	-7.15673	3.70193e-27
	CYP2B6B	-6.72127	1.8084e-16
	SEC14L3	-6.45264	3.32289e-40
	OTC	-6.28571	1.16297e-09
	TAFA2	-6.13202	4.30632e-08
	RGN	-6.11058	1.06678e-29
	ADH4	-5.85748	5.20923e-36
	NRN1	-5.8313	0.00916179
	HAO1	-5.78829	2.02826e-19
	CYP2C49	-5.70705	1.80781e-10
	TRO	-5.5217	1.62019e-08
	DGKK	-5.42397	2.12357e-05
	GPC5	-5.38764	1.47106e-06
	TEX33	-5.36499	8.7586e-05
	THRSP	-5.34248	0.000372862
	HRG	-5.3178	4.11789e-21
	GSTT4	-5.28403	1.94343e-23
	C18orf63	-5.23716	6.20313e-06
	SLC27A5	-5.19225	6.47193e-67
	SLC17A1	-4.99666	2.98517e-20
	R3HDML	-4.98522	2.21295e-11
	CYP1A1	-4.97045	0.00168027
	DISP3	-4.95342	2.56313e-05
	LRRC2	-4.95278	0.000167489
	SERPIND1	-4.95148	0.000271737
	FADS2	-4.85797	6.08202e-16
	SULT1B1	-4.84102	0.000323802
	APOF	-4.79269	2.31073e-32
	CDH20	-4.75618	0.00664877
	CA3	-4.74684	0.000352288
	ALAS1	-4.69465	3.8765e-18
	TSKU	-4.67355	2.95214e-17
	C3orf85	-4.62411	0.000202369
	DPYS	-4.60107	4.48789e-18
	SLC25A34	-4.57192	7.47085e-14
	TM7SF2	-4.54227	4.47692e-21
	PON1	-4.53194	8.97202e-17
	LAMB4	-4.50364	0.000125748
	TTR	-4.48692	1.04947e-19
	BHMT2	-4.45347	5.82934e-05
	PGLYRP2	-4.44733	1.69583e-18
	UROC1	-4.4357	2.67766e-05
	SPATA4	-4.39547	7.57936e-16
	CYP4A24	-4.37161	2.137e-11
	MIOX	-4.33503	1.04243e-26
	ABCA8	-4.32079	4.80198e-16
	BHMT	-4.31132	0.00628308
	GLOD5	-4.29339	2.39984e-16
	NEUROD6	-4.2867	8.84963e-05
	HMCN2	-4.2845	7.8581e-07
	ALB	-4.28221	7.95406e-07
	HSD17B6	-4.27196	2.69122e-17
	CFAP58	-4.23172	0.0034167
	GABRQ	-4.19142	0.0001704
	SARDH	-4.17164	1.9308e-05
	IHH	-4.16447	1.99709e-06
	CXCL11	-4.15074	6.07113e-09
	NR1I3	-4.10328	3.11631e-14
	ACSM4	-4.08682	0.000350772
	BDH1	-4.05981	2.2087e-17
	XDH	-4.05345	4.57693e-11
	PLP1	-4.04276	5.77202e-06
	DUSP9	-4.02341	0.000649883
	SPACA1	-4.01727	1.71066e-08
	HMGCS2	-3.95107	4.59657e-06
	DMGDH	-3.94328	1.13533e-09
	CAT	-3.9422	3.19935e-10
	FETUB	-3.93904	2.48194e-17
	TRPM3	-3.93816	2.18164e-18
	SLC10A1	-3.93554	5.34018e-49
	SLC22A1	-3.9342	1.21141e-12
	SLC27A6	-3.92956	5.78188e-06
	VSNL1	-3.92151	8.41854e-14
	DIO2	-3.91413	9.40838e-10
	SLC2A2	-3.8959	1.0407e-17
	UPB1	-3.89226	2.77207e-05
	GSDMB	-3.88328	1.25167e-12
	NOTUM	-3.84501	5.45049e-16
	PFKFB1	-3.83896	1.54306e-10
	CYP4A21	-3.81142	0.000257691
	SV2C	-3.80553	1.01736e-20
	U3	-3.8045	8.81182e-06
	SEC16B	-3.79642	2.30356e-05
	KHK	-3.78062	1.06871e-33
	ANGPTL3	-3.76646	4.6891e-08
	FN3K	-3.74065	7.59206e-11
	FAM187B	-3.73514	0.0059405
	CYP1A2	-3.71408	0.000131303
	C8B	-3.70652	6.36196e-19
	FMO5	-3.70647	2.02826e-19
	DAO	-3.70217	5.45122e-09
	HPD	-3.70121	7.83339e-05
	AFM	-3.69391	9.91533e-05
	SPATA22	-3.68615	0.00117908
	ELAVL2	-3.6746	0.0281498
	FMO2	-3.66008	5.33904e-05
	SULT1C3	-3.64034	7.74187e-10
	NRG2	-3.63506	0.0351008
	MFAP3L	-3.59313	3.92553e-07
	TENM2	-3.56883	0.0123985
	ADHFE1	-3.56533	1.25834e-20
	AMT	-3.55279	4.9664e-08
	TF	-3.55006	6.44382e-09
	SGK2	-3.54984	0.00758618
	PEBP4	-3.5352	0.0182165
	GLT1D1	-3.53248	2.75263e-19
	DNASE2B	-3.53182	7.75938e-14
	GBA3	-3.52467	1.55136e-11
	AGMAT	-3.52215	2.66391e-11
	DNAAF6	-3.4982	0.0358734
	GARNL3	-3.49155	1.05893e-21
	ACOXL	-3.49068	6.71532e-07
	PGC	-3.47876	0.000101703
	OSGIN1	-3.47794	4.51421e-11
	CYP2E1	-3.47785	1.11101e-19
	SFTPA1	-3.474	8.82501e-06
	SEBOX	-3.46665	0.0182476
	MLC1	-3.46624	0.0467519
	METTL7B	-3.44732	0.00051348
	UNC93A	-3.43578	1.97883e-06
	ST6GALNAC1	-3.42056	3.15885e-29
	CCL16	-3.41784	9.8858e-23
	SLC25A48	-3.40486	1.16408e-24
	ACMSD	-3.39493	2.59515e-14
	GCGR	-3.39353	0.00112746
	C4BPB	-3.37755	1.52805e-15
	FABP1	-3.37616	4.97881e-13
	NUGGC	-3.37481	9.16245e-11
	SUCNR1	-3.34683	2.24871e-07
	GAL3ST1	-3.34656	3.32202e-07
	ESPN	-3.34265	9.16313e-07
	SORCS1	-3.32693	7.88881e-17
	RASL10A	-3.3195	3.6197e-05
	CITED1	-3.3163	2.80551e-07
	IGFBP2	-3.29082	1.36179e-18
	ABCB11	-3.26589	0.00594991
	CLDN14	-3.25662	0.00831693
	IGFALS	-3.24928	2.27693e-09
	PROM1	-3.20762	5.69854e-13
	U5	-3.19389	7.59206e-11
	TNFRSF19	-3.16559	4.64515e-05
	GLYAT	-3.15998	1.59506e-11
	NEK10	-3.14608	0.0350609
	RAB17	-3.13946	2.27859e-29
	ORMDL3	-3.117	1.96406e-16
	CYB5A	-3.11104	5.21922e-14
	ADCYAP1	-3.11088	1.05093e-05
	FRMD1	-3.10633	2.72074e-09
	TMPRSS11B	-3.10346	0.00267225
	CBR2	-3.09569	0.000488026
	TEKT1	-3.09206	0.00365386
	MBL2	-3.08886	0.00215949
	SLC13A2	-3.08674	0.0302988
	MDGA1	-3.08645	3.61204e-10
	VTN	-3.06873	1.14757e-25
	FRMPD1	-3.05294	0.0278953
	GPAM	-3.05286	8.19387e-12
	FAM135B	-3.04805	1.31243e-05
	ETNK2	-3.0476	0.00252353
	GJC2	-3.04522	0.0200295
	ALDH6A1	-3.0452	8.44564e-11
	ssc-mir-7138	-3.04437	0.000393894
	MBL1	-3.03821	1.77616e-06
	RTP1	-3.03531	0.00165938
	SLC26A1	-3.03015	0.0020897
	SLC25A45	-3.02451	0.000483985
	CELSR2	-3.01484	3.46474e-05
	VWA3B	-3.0076	7.37486e-11
	MVK	-3.00266	1.0795e-08
	SLC6A11	-3.00115	3.71251e-10
	LHFPL1	-2.96641	0.00386995
	SNORA47	-2.9625	0.0238878
	DIRAS2	-2.95605	2.67292e-06
	ALAS2	-2.94422	6.84849e-05
	TINAG	-2.93874	0.0360887
	KEL	-2.93142	0.00191444
	KRT23	-2.92567	2.41621e-05
	CYP27A1	-2.90482	8.42737e-29
	CPA2	-2.90468	0.00753245
	CKMT2	-2.90215	6.55636e-05
	CDHR5	-2.89818	0.000118631
	ABCG5	-2.88708	8.58641e-11
	PALM3	-2.88526	3.15876e-07
	LAMA3	-2.88515	1.00858e-07
	TAS2R40	-2.86688	0.0117157
	SDR9C7	-2.85597	3.35917e-07
	PHYHD1	-2.85348	2.64356e-28
	INMT	-2.85084	0.00350862
	RIMBP2	-2.84761	4.56329e-09
	UNC13C	-2.84246	0.0120663
	SEC14L2	-2.83906	3.61383e-07
	FMO1	-2.82962	8.66445e-06
	ADRA1A	-2.82752	0.00612303
	RASSF6	-2.82688	0.00477225
	PKLR	-2.82379	6.87939e-07
	HHLA2	-2.80694	7.59206e-11
	ASB4	-2.80529	0.00023553
	CCN2	-2.8007	3.98638e-07
	ACTN3	-2.77351	0.0008859
	C8A	-2.7636	5.5764e-11
	ABCA6	-2.7537	3.34708e-05
	GPC3	-2.73741	1.69188e-13
	SLC15A2	-2.73425	1.1162e-07
	TAFA3	-2.73246	0.0340465
	NUP62CL	-2.72262	0.000104369
	RGS8	-2.70967	0.000138754
	SLC23A3	-2.70232	0.000589667
	NELL2	-2.70048	0.000290042
	QDPR	-2.69979	2.44104e-21
	DNAH2	-2.6995	5.42183e-08
	BBOX1	-2.69514	4.00881e-06
	HSD17B2	-2.69254	7.04856e-05
	HAAO	-2.69091	1.02741e-08
	UPP2	-2.68986	0.00374889
	MYH15	-2.68089	4.7753e-05
	ABHD15	-2.66599	6.87659e-09
	VNN1	-2.66455	0.0229518
	PDZK1	-2.6634	5.88893e-05
	GJB3	-2.65861	0.0248472
	MYBPC1	-2.64663	1.04789e-11
	SERPINA5	-2.64661	1.02082e-12
	CDH19	-2.63601	0.0121417
	GABRR1	-2.63355	2.24871e-07
	ITIH1	-2.63338	3.6598e-22
	CMKLR2	-2.63078	0.00460794
	NAV2	-2.6263	0.00014557
	SYTL3	-2.62395	1.53403e-12
	GLYCTK	-2.62051	2.11118e-08
	REPS2	-2.61264	5.15654e-08
	GCM1	-2.60624	0.0182701
	ELOVL6	-2.6062	1.51242e-09
	APOH	-2.60604	1.1043e-15
	BAIAP2L2	-2.59171	1.65365e-06
	ESR1	-2.59152	5.12106e-07
	VEGFD	-2.59149	1.33232e-15
	IRF6	-2.5885	3.60583e-08
	VIL1	-2.58654	5.23135e-07
	CA5A	-2.57768	0.000167761
	HBM	-2.57441	0.0320892
	CPA5	-2.57176	0.0118649
	RIIAD1	-2.56885	0.00538974
	IDO2	-2.56466	0.000545067
	SDF2L1	-2.55712	1.29516e-06
	BHLHA15	-2.55685	0.0194763
	USP2	-2.55559	2.29313e-05
	ACSM3	-2.55381	2.43961e-09
	COL28A1	-2.53914	0.00417496
	TPH1	-2.53152	1.45214e-05
	SLC30A2	-2.53056	0.0055996
	CARNS1	-2.52274	7.58461e-07
	GOLT1A	-2.49941	9.10279e-05
	LIPC	-2.49348	3.22014e-12
	GDPD2	-2.49334	0.00132536
	BEGAIN	-2.48577	0.0109873
	GPD1	-2.48255	1.21673e-06
	U6	-2.48144	0.000605599
	MOGAT1	-2.47769	9.49346e-06
	ACBD4	-2.47399	1.44856e-07
	PLXNA4	-2.47301	0.00112749
	RAPGEFL1	-2.47089	0.000158982
	CDO1	-2.46984	4.2396e-05
	TMEM25	-2.46913	5.70358e-05
	ACTN2	-2.46423	0.000674
	SPRY3	-2.46304	0.00417554
	EGR1	-2.43958	2.18782e-06
	CELF4	-2.43697	0.0150753
	CLDN15	-2.43076	5.67186e-13
	COL21A1	-2.42707	3.76821e-07
	SYTL5	-2.42614	0.0227202
	ANKDD1B	-2.42564	6.56024e-07
	PCSK9	-2.42402	0.000667066
	MAT1A	-2.42333	0.0259172
	LAMB3	-2.41927	0.000298066
	C4orf17	-2.41631	3.11462e-08
	TRIM10	-2.41514	1.20892e-06
	MAP2K6	-2.41346	1.30684e-06
	PDE9A	-2.41082	1.05357e-16
	CYP2U1	-2.41011	3.90156e-15
	TARS3	-2.40655	2.31285e-09
	ATP2B2	-2.3989	2.15066e-06
	HABP2	-2.39469	0.000731776
	PHKA2	-2.39357	4.14368e-11
	DHCR24	-2.38886	5.81994e-07
	FBLN1	-2.388	4.79971e-13
	NR1D1	-2.38542	0.000191582
	SLC17A4	-2.3832	1.66616e-06
	ANG	-2.36891	2.40837e-12
	RAB40B	-2.36651	4.12899e-05
	ENOSF1	-2.36198	2.89087e-07
	SRCIN1	-2.35763	4.67321e-06
	CDHR3	-2.35745	0.0418898
	C7orf50	-2.35181	1.04133e-22
	CARMIL3	-2.35127	0.00306456
	KNG1	-2.34795	0.000211085
	TCEA3	-2.34671	2.97647e-06
	CLDN1	-2.34587	3.34694e-07
	POU2F3	-2.34454	0.000600117
	PODN	-2.34356	2.93436e-09
	NDRG2	-2.33886	1.06504e-37
	PLEKHG6	-2.33708	0.000321335
	ABCG8	-2.33447	9.92603e-06
	DPP4	-2.33323	3.06057e-12
	DAB1	-2.32332	5.82603e-07
	SYDE2	-2.30958	1.22581e-07
	CYP4F3	-2.30947	1.3928e-07
	RNASE4	-2.30233	1.19029e-10
	RPL3L	-2.30117	7.87135e-09
	PDE3B	-2.29556	1.22778e-10
	LMNTD2	-2.29509	0.00133528
	HJV	-2.2926	0.0014119
	ANKFN1	-2.2878	0.00537717
	AADAC	-2.28622	0.00135429
	DBP	-2.28568	2.62115e-06
	GRAMD1C	-2.28423	1.34548e-06
	INHBC	-2.28146	1.93512e-09
	SCG3	-2.27774	5.83615e-05
	F12	-2.27582	3.83012e-12
	KCNK5	-2.2743	4.99103e-06
	DPF3	-2.2664	1.15437e-07
	NEIL1	-2.26461	1.87091e-16
	AVPR1A	-2.26004	0.000285667
	ALDH1A1	-2.25885	3.26359e-06
	WDR86	-2.25861	0.00534591
	KCNJ16	-2.25673	2.23092e-10
	FAM81A	-2.25452	6.15301e-12
	POU2AF3	-2.25218	9.73002e-13
	DOK6	-2.2488	7.32416e-06
	APOC3	-2.24322	4.6574e-09
	APOM	-2.24163	2.74505e-16
	RTL4	-2.24061	0.00701706
	CFI	-2.23747	2.34111e-07
	NIPSNAP1	-2.2373	4.56128e-08
	ACOT13	-2.23706	1.412e-25
	TKFC	-2.23432	1.082e-10
	SLC17A3	-2.23234	0.000344007
	ACSL1	-2.23149	5.25805e-08
	ATOH8	-2.22669	1.87105e-11
	GSTZ1	-2.22658	3.59962e-85
	PDK4	-2.22304	0.0247264
	SERPINC1	-2.22171	2.94113e-10
	IVD	-2.22105	9.84647e-08
	CREB3L4	-2.21701	6.0619e-06
	HSD17B13	-2.21356	0.0179309
	KCNMA1	-2.21173	7.35423e-07
	SLC23A1	-2.21082	6.78844e-07
	CA14	-2.20797	0.00523098
	SLC25A42	-2.20569	2.33908e-09
	GALR3	-2.20191	0.0054386
	SHMT1	-2.18745	2.13364e-05
	CBR3	-2.17973	0.000194706
	GPR153	-2.17811	0.035009
	SLC43A1	-2.17251	0.00171565
	PDZRN3	-2.17178	0.00177947
	DECR2	-2.17124	7.63062e-08
	TMEM174	-2.17003	5.71671e-05
	EPS8L2	-2.16652	0.0010039
	ACOT12	-2.16565	3.90258e-17
	APOA5	-2.16153	0.000196095
	CPA4	-2.15088	0.042384
	ACOX2	-2.14758	2.46482e-08
	MAOB	-2.14757	7.2766e-07
	SLC7A8	-2.14693	4.12899e-05
	DLG2	-2.14324	1.58871e-05
	PPP1R3B	-2.13903	0.000259843
	IZUMO4	-2.13786	1.10747e-07
	DNAH11	-2.13775	5.47599e-05
	DDIT4L	-2.13169	0.0011482
	SLC16A13	-2.12819	2.20417e-11
	ATP2B3	-2.12559	1.18731e-05
	FMO3	-2.12536	0.00062197
	RIMS2	-2.12443	0.00251016
	CCND1	-2.12051	0.000129038
	MYOM1	-2.12018	1.66303e-07
	SELENBP1	-2.11832	0.00399886
	SOAT2	-2.11764	4.64704e-09
	TCP11	-2.1123	2.37258e-05
	SPATS2L	-2.10877	4.46777e-14
	ALDH1B1	-2.10596	1.97373e-13
	GPR156	-2.10314	1.4634e-09
	PDK2	-2.09602	1.38023e-08
	COL18A1	-2.09452	6.78819e-07
	GGCT	-2.09091	2.67521e-09
	GCAT	-2.09018	1.19822e-22
	ALDH8A1	-2.07672	0.000617039
	PAH	-2.07418	2.35369e-11
	PLPPR1	-2.07066	0.00333286
	CPS1	-2.06933	0.00167645
	LDHD	-2.0681	6.61603e-10
	SLC2A4RG	-2.06772	3.25929e-08
	KANK4	-2.05895	0.0398764
	APCS	-2.05768	1.2936e-07
	INHBE	-2.05434	0.00148462
	NSDHL	-2.05141	1.27309e-09
	PAX5	-2.04802	4.92773e-05
	TST	-2.03715	9.02803e-11
	SERINC2	-2.03659	1.49136e-14
	GAMT	-2.0336	8.05318e-07
	BCO1	-2.02964	0.000372817
	ATP7B	-2.02799	8.37142e-05
	HIF3A	-2.02406	0.014504
	TMEM125	-2.02296	0.00511599
	SIDT1	-2.02144	8.71362e-05
	MACROD1	-2.02104	1.28876e-08
	GUCA1ANB	-2.01528	0.0439529
	ERBB3	-2.0134	1.74064e-07
	SLC27A2	-2.00121	3.01021e-07
	CYS1	-1.99962	2.59515e-14
	CYB5R3	-1.9964	2.01241e-07
	GALM	-1.99464	6.34738e-15
	C6orf52	-1.99454	2.82996e-06
	ACSL3	-1.99231	9.43437e-09
	AKR1D1	-1.98949	1.86046e-06
	ZBTB45	-1.98644	1.51641e-10
	TACR2	-1.98583	0.00635093
	RETSAT	-1.98405	4.20702e-08
	DCXR	-1.98403	2.42203e-14
	PDXP	-1.98317	8.65667e-05
	KYNU	-1.98259	2.69184e-05
	SLC25A4	-1.98257	3.54724e-16
	SEMA4G	-1.98213	0.00134552
	PELI3	-1.97379	5.76407e-07
	SYCP3	-1.96791	2.02656e-17
	PAPPA2	-1.9598	0.000108018
	SLC46A3	-1.95137	6.82803e-15
	SMPD3	-1.9494	0.00717084
	ABAT	-1.94902	0.000116021
	CYP2D6	-1.94674	1.66026e-05
	APOA1	-1.9455	2.59515e-14
	SERPINA4	-1.94452	3.27962e-05
	RNF43	-1.94283	0.00284606
	ASPDH	-1.9353	1.43783e-07
	ARHGAP20	-1.93447	0.0167557
	TENT5C	-1.93218	0.000223159
	ANPEP	-1.92721	0.00982551
	SLC25A27	-1.92626	7.18944e-08
	TYSND1	-1.92419	0.000476383
	MTMR4	-1.92392	4.14557e-09
	FOLR2	-1.92081	9.65518e-11
	DQX1	-1.90649	0.0119761
	ABHD14B	-1.90246	1.64776e-07
	ACKR4	-1.89922	0.000376938
	APOE	-1.89617	4.14557e-09
	NRAP	-1.89555	6.6139e-08
	PJVK	-1.89284	0.0207937
	EXTL1	-1.89192	0.000914854
	MPO	-1.88758	0.00269953
	INHBA	-1.88436	2.4228e-05
	L1CAM	-1.88239	1.62382e-05
	SLCO2B1	-1.88154	1.01341e-06
	OIT3	-1.87886	0.00418065
	BOK	-1.87838	1.68481e-06
	MYL4	-1.87705	0.0280834
	MAG	-1.87685	0.0233278
	TTC22	-1.87539	0.0204953
	PBLD	-1.87504	7.16315e-07
	MYO15B	-1.87399	4.3857e-05
	SLC13A5	-1.86872	1.42187e-08
	HDC	-1.86566	0.0142155
	SFTPD	-1.8651	0.0117833
	ALDH4A1	-1.86504	0.00116073
	ACOT11	-1.86461	0.00289403
	AR	-1.86364	0.00100045
	SLC51A	-1.86358	0.0043416
	TTC39C	-1.86344	1.73729e-13
	SNORA80B	-1.86074	0.0215943
	CYP39A1	-1.85994	4.38225e-12
	ACY1	-1.85735	1.90451e-11
	CLCA2	-1.85437	0.0291404
	COMP	-1.85433	0.0072869
	EXPH5	-1.84896	0.000996367
	LRRTM4	-1.84563	0.00134363
	SGCD	-1.84469	2.56947e-06
	PLIN1	-1.84323	0.00072476
	TNFSF15	-1.84139	0.025425
	ELOVL2	-1.8364	3.15701e-05
	LPGAT1	-1.83635	1.35043e-10
	POR	-1.83542	1.68255e-05
	TMEM150B	-1.83536	1.83764e-08
	LECT2	-1.83503	5.41706e-07
	PROC	-1.83475	2.48496e-21
	GRB14	-1.83323	5.88243e-08
	C19orf54	-1.83274	4.61645e-14
	F5	-1.83123	0.00152442
	DDT	-1.82891	4.74584e-27
	ASS1	-1.8284	0.000178987
	DHCR7	-1.82671	2.42681e-05
	HSD17B4	-1.82559	1.90859e-10
	OSBPL3	-1.8186	3.51655e-06
	STRIP2	-1.81616	1.70707e-05
	PAQR9	-1.81349	2.9252e-08
	KLB	-1.80946	4.0855e-08
	XYLB	-1.8079	4.50702e-11
	LYPD6	-1.80646	1.66689e-05
	MAN1C1	-1.80258	8.3325e-06
	RHEX	-1.79954	0.00128597
	ATF5	-1.79723	1.38289e-05
	SLC46A1	-1.79702	0.00177201
	CRYBG2	-1.79621	0.00867878
	LEPR	-1.79439	6.42277e-05
	KLF15	-1.79294	0.00421061
	AHSG	-1.79117	1.2159e-05
	SULT1C4	-1.79079	0.00598796
	CCDC152	-1.79063	2.64003e-07
	SEMA3B	-1.78846	0.00173247
	ACADM	-1.78739	1.41032e-10
	FCRL1	-1.77854	0.000365368
	HGD	-1.77621	0.000209109
	SLC22A7	-1.77289	0.00837332
	DGAT1	-1.77242	2.60996e-17
	ENPP2	-1.76972	0.00424107
	RAB6B	-1.76826	0.0333625
	BTD	-1.76566	1.9642e-12
	MAB21L2	-1.76448	0.02811
	GASK1B	-1.76304	0.000382704
	CXCL12	-1.7593	1.06153e-05
	CXCL9	-1.75768	0.0229518
	KCNN2	-1.75205	3.32882e-07
	ALDH7A1	-1.74785	5.60295e-08
	THRB	-1.74745	2.94778e-07
	SYBU	-1.747	2.41047e-06
	PALMD	-1.73605	1.99072e-05
	IFITM5	-1.73167	0.0113821
	HVCN1	-1.7305	2.67856e-06
	KLHL25	-1.73011	0.00504996
	ARSG	-1.72876	0.00014557
	TECTA	-1.72658	3.39079e-14
	PIK3C2G	-1.71716	0.0300259
	FGFBP3	-1.71673	2.20708e-05
	SCART1	-1.71577	0.0466869
	ADAM22	-1.71245	0.000253699
	LTBP2	-1.71035	2.78138e-14
	SDR42E1	-1.7092	9.06634e-08
	RDH16	-1.70448	0.0049779
	KLKB1	-1.69991	1.21417e-05
	AUNIP	-1.69902	0.00251781
	TRIM40	-1.69739	0.0471149
	GJB1	-1.69729	8.70101e-07
	SERPINA7	-1.69673	7.89696e-05
	GCDH	-1.69078	2.58175e-07
	COMT	-1.68933	2.59473e-10
	ARHGEF38	-1.68832	0.00379674
	SLC9A3R2	-1.68815	1.29595e-05
	SMIM5	-1.6853	0.000686125
	GSTK1	-1.68513	1.39781e-13
	IGF1	-1.68447	0.00293153
	GLS2	-1.68157	0.000987449
	NPNT	-1.67799	0.00465333
	CHP2	-1.67743	0.000349976
	ILDR2	-1.67707	1.80549e-05
	GLI1	-1.67563	0.0109873
	CHPT1	-1.67555	1.95476e-09
	CNTN4	-1.67255	0.00311479
	IFNLR1	-1.67185	1.40648e-05
	AGXT	-1.66616	0.0019318
	ESR2	-1.66564	0.0346625
	TEF	-1.66483	0.000896983
	EVPL	-1.66465	0.00709678
	DDO	-1.66149	0.000753543
	ZNF385B	-1.65898	0.00106419
	AS3MT	-1.65803	3.70008e-07
	HSD11B1	-1.65476	0.000141031
	KYAT1	-1.65453	1.78331e-06
	NREP	-1.65358	5.14945e-07
	HACL1	-1.65089	8.11939e-09
	EPHX2	-1.65081	4.9089e-13
	RTN4RL1	-1.65035	0.0240122
	TDO2	-1.64671	0.000888545
	TMEM143	-1.64063	5.51456e-07
	CFAP61	-1.63938	0.0208315
	NICN1	-1.63742	7.18555e-25
	CPN1	-1.63705	6.72436e-07
	CAMKK2	-1.63675	5.82032e-11
	CRY2	-1.63629	0.000260735
	ARHGEF26	-1.63612	0.00127285
	GLDC	-1.6329	7.84374e-05
	CSAD	-1.63233	7.2013e-05
	FGFR4	-1.63079	0.000127321
	GPR17	-1.63051	0.00429043
	NR1I2	-1.63046	1.33815e-10
	TCFL5	-1.62815	6.24359e-08
	TUBA8	-1.62649	0.00548224
	LARGE2	-1.62638	0.00179559
	SGSM1	-1.62507	0.000614622
	PLEKHB1	-1.62465	0.0308652
	ARSD	-1.62176	1.86458e-10
	CAMKV	-1.62052	8.60935e-09
	ZNF365	-1.61494	0.0250042
	SCX	-1.61364	0.00949559
	RET	-1.61257	0.00515626
	SLC5A10	-1.61194	0.0133534
	GMPPB	-1.6106	0.00513161
	SOX13	-1.60718	0.00020461
	HNMT	-1.60696	1.95304e-07
	ABCA9	-1.60252	0.000129141
	STAT2	-1.60187	2.04126e-05
	CPA1	-1.59982	0.0490409
	RIDA	-1.59958	2.48491e-12
	MSMO1	-1.59834	0.00236546
	MASP1	-1.59607	3.30657e-07
	CEP128	-1.59551	5.29325e-06
	BPHL	-1.5952	7.8537e-10
	SLC17A2	-1.59104	0.000805403
	C2orf72	-1.59079	9.44652e-05
	MGST3	-1.58125	1.80078e-15
	ZNF575	-1.58073	3.25425e-05
	ENTPD3	-1.58031	0.00339897
	LRP4	-1.57869	0.000271655
	CRELD2	-1.5771	0.00103432
	S100A4	-1.57699	0.00548423
	APOA2	-1.57647	0.000362772
	EHHADH	-1.57446	6.05543e-05
	COL4A6	-1.57313	0.00342983
	DHDH	-1.57213	8.88507e-06
	XPNPEP2	-1.56879	0.0200473
	FOXRED1	-1.56872	1.64024e-15
	NMRK1	-1.5666	1.2928e-06
	SH2D7	-1.56488	0.0244208
	PRDM10	-1.5638	6.03903e-10
	OSBPL1A	-1.56081	2.51446e-08
	PPP1R3C	-1.55988	0.0118818
	ABCD3	-1.55234	2.53863e-07
	DMP1	-1.55196	0.000382641
	KIAA1614	-1.55161	0.00121589
	FBXO15	-1.55134	6.03005e-05
	CABYR	-1.55088	2.26034e-05
	LMCD1	-1.55015	5.83619e-06
	CADM1	-1.5488	1.19317e-05
	GARIN5A	-1.54717	1.38197e-06
	EGFR	-1.54676	0.000926096
	CYP2F1	-1.54654	0.0397584
	BAIAP2	-1.54551	0.0253918
	BCL2	-1.54038	0.000154044
	SYNE3	-1.53909	0.00241684
	FCRL4	-1.53907	0.0258793
	EPHA1	-1.5376	0.00278059
	ST3GAL5	-1.53734	2.27729e-09
	ACSS2	-1.53613	0.00841228
	MST1	-1.53359	9.67053e-08
	ERRFI1	-1.53162	0.000622348
	SLC39A4	-1.53145	0.000163431
	SLC45A2	-1.53001	2.1868e-06
	PTX4	-1.52458	9.7885e-05
	AGL	-1.52419	2.06065e-12
	NAALADL1	-1.52401	5.37096e-05
	TTBK1	-1.52044	0.030486
	CMBL	-1.51325	1.21782e-05
	SLC3A1	-1.50881	3.51329e-06
	ALDH5A1	-1.50562	1.44458e-06
	MPV17L	-1.50527	9.22199e-05
	SLC41A2	-1.50165	4.26004e-06
	ADRB1	-1.49973	0.0334314
	ZBTB37	-1.4945	7.52168e-09
	AGMO	-1.49348	1.08831e-08
	NUP210	-1.49341	0.000403664
	PAX2	-1.49246	0.0172771
	F9	-1.49169	1.50879e-08
	FNDC5	-1.48096	0.0338651
	ANKS4B	-1.47912	0.00753602
	FITM1	-1.47701	0.00663702
	OAS1	-1.47484	0.01122
	GOT2	-1.47479	1.71075e-10
	CLTRN	-1.47461	2.6988e-05
	FMO4	-1.4743	0.000167573
	FGFRL1	-1.47351	0.000556927
	FADS1	-1.47174	0.000454205
	ACAD11	-1.46832	2.0779e-06
	CD19	-1.46581	0.000615011
	LCAT	-1.46511	1.48067e-06
	ISLR	-1.46033	0.000261162
	IL13RA2	-1.45849	0.0266171
	ZNF446	-1.45674	0.000352901
	RCCD1	-1.45612	7.56151e-05
	GUCY2C	-1.45611	1.05107e-09
	THEM6	-1.45479	0.00236765
	METTL24	-1.45461	0.00865485
	CARF	-1.45351	0.00191311
	ACADL	-1.45188	7.55723e-09
	MTTP	-1.45118	0.00120644
	ASPA	-1.44861	0.000705573
	NQO2	-1.44825	5.33805e-08
	ADIPOR2	-1.44774	1.28262e-14
	PPARA	-1.44774	0.00449079
	RNFT2	-1.44689	0.000624488
	TSPAN18	-1.44609	0.00394448
	BFSP1	-1.44516	0.0186057
	GSN	-1.44435	0.0222087
	TNS1	-1.44414	0.00132768
	ABHD1	-1.44238	0.00022976
	RAI2	-1.44185	9.97651e-06
	KCNQ5	-1.4401	0.0156298
	NADK2	-1.43964	0.00156096
	ARVCF	-1.43885	5.79853e-05
	CPT2	-1.43612	0.000158305
	FAM20A	-1.43597	0.00141798
	TLCD4	-1.43519	7.82121e-06
	CORIN	-1.43327	0.0121417
	CLEC17A	-1.43314	0.0154385
	COL4A3	-1.43308	0.000405601
	SSUH2	-1.43222	0.0275208
	CRYAB	-1.42492	0.00222963
	HOMER2	-1.42253	4.44222e-07
	FRAS1	-1.41898	0.00982551
	TLE1	-1.41887	6.32281e-07
	ITPKA	-1.4179	2.0196e-05
	CDK5RAP2	-1.41737	1.14829e-09
	TFR2	-1.41625	0.000562385
	COLEC11	-1.416	9.64911e-11
	PRODH2	-1.41296	0.00153607
	AACS	-1.41287	0.000207433
	ABCC6	-1.4117	1.3067e-06
	CCDC134	-1.41164	0.000892653
	TTLL13	-1.40977	8.63372e-07
	C2CD2L	-1.40941	8.81939e-07
	HEPH	-1.40925	0.0439612
	STARD4	-1.40854	0.0012418
	LRATD1	-1.40479	0.0399643
	EVA1A	-1.40237	9.00669e-05
	SH3GLB2	-1.4019	5.35139e-05
	LIMS2	-1.40127	3.4335e-08
	ERG28	-1.39902	6.71532e-07
	SNTB1	-1.39757	8.22628e-05
	SLC26A8	-1.39553	6.15325e-07
	UNC5D	-1.39519	0.0322778
	FN1	-1.39104	0.00412283
	MEAK7	-1.38978	6.28553e-05
	MEIS1	-1.38952	5.08403e-07
	CES3	-1.38412	0.045045
	TOM1L2	-1.38208	0.0105328
	CHDH	-1.38056	0.00300624
	SLC13A3	-1.37873	0.0126077
	IQCF3	-1.37848	0.0298477
	ANGPTL6	-1.37813	2.50327e-05
	SYNPO	-1.37739	0.0200295
	POU2AF1	-1.37322	0.0010651
	POC1A	-1.37217	0.000374521
	BCKDHB	-1.36807	1.24652e-06
	RBPMS2	-1.36806	0.000323502
	TENT5A	-1.36792	0.00350862
	CD79B	-1.36627	0.00367468
	ECHDC2	-1.36179	0.00014557
	TTC6	-1.36167	0.00147258
	RETREG1	-1.36018	0.00148642
	COL4A5	-1.35873	0.000944177
	EOMES	-1.35785	0.000285667
	GIPC2	-1.35661	0.000318416
	RFLNA	-1.35643	0.000254167
	SHPK	-1.35229	1.07265e-07
	TMEM132C	-1.35086	0.0319987
	GNAT1	-1.34619	1.22923e-07
	TNK2	-1.34532	0.027541
	DNAH6	-1.34366	0.0420376
	SNORA71	-1.34353	0.0113258
	NR2F6	-1.3433	0.00136252
	RTN4	-1.34175	0.00188592
	P2RY12	-1.34021	0.00100021
	SC5D	-1.33914	0.000904722
	NGF	-1.33905	0.0459069
	DAPL1	-1.33884	0.0306753
	ENGASE	-1.33669	5.29325e-06
	GLCCI1	-1.3361	0.00110362
	UNC13D	-1.33484	0.0406041
	CCDC57	-1.33474	0.00304819
	IGFBP3	-1.33468	0.0298988
	RUSC2	-1.33446	0.000161394
	GAS2	-1.33381	0.000378081
	C1orf105	-1.33242	0.014504
	DDAH1	-1.3316	0.0147327
	TRMT9B	-1.33094	0.00204649
	ST8SIA1	-1.32968	0.000278945
	HHIP	-1.32715	0.000293381
	BMX	-1.32691	3.06204e-10
	NOSTRIN	-1.32652	0.000137481
	AKR7A2	-1.32615	0.000735002
	CRLS1	-1.32341	1.77315e-17
	NPHP4	-1.32305	0.00283454
	HOGA1	-1.32305	9.31882e-05
	ACE	-1.32195	0.0174108
	ASL	-1.32191	0.000484191
	HDAC9	-1.32153	0.00798501
	HYI	-1.3198	9.92581e-09
	HAPLN3	-1.31785	1.1823e-05
	FADS6	-1.31674	0.000302914
	CFAP43	-1.31672	0.0133205
	RHBG	-1.31606	7.08692e-05
	ADI1	-1.31593	8.41854e-14
	GATM	-1.31045	0.00739166
	PRLR	-1.31004	0.00391581
	NAALADL2	-1.30994	0.0122984
	BTBD19	-1.3097	4.04369e-05
	DTX4	-1.30928	0.00531164
	F11	-1.30879	0.00982551
	CCL8	-1.30484	0.0417688
	CDH7	-1.30483	0.00655761
	SOD1	-1.30457	7.05255e-11
	PTOV1	-1.30453	1.08358e-08
	BLK	-1.30452	0.00496032
	CIDEB	-1.30122	0.00500585
	ASCL1	-1.29895	0.0153001
	ADRA2B	-1.295	0.00464962
	L3MBTL1	-1.29496	0.0105902
	POU6F2	-1.29495	0.00627005
	SLC25A47	-1.29374	0.0159267
	SLC51B	-1.29179	0.00528769
	EGR3	-1.29102	0.0415406
	CCBE1	-1.2891	0.00115393
	C19orf81	-1.28752	0.00138378
	PANK1	-1.28681	0.000683634
	ALDH1L1	-1.28556	0.00125185
	ART4	-1.2851	0.00831693
	GALNTL6	-1.28403	0.0431527
	MAB21L3	-1.28374	1.1162e-07
	HOMER1	-1.28353	2.63452e-10
	CHST13	-1.28341	0.0030456
	TTC38	-1.28239	7.44147e-07
	ESRP2	-1.28231	0.0126421
	ZBED2	-1.28045	0.0375325
	SLC24A4	-1.28006	0.0316832
	SLC4A8	-1.27881	0.00815637
	PDIA6	-1.27717	6.79801e-06
	DMD	-1.27714	2.06952e-06
	ARHGEF37	-1.27605	3.65101e-07
	PCSK4	-1.27569	0.0103635
	ARNT2	-1.26856	0.0322365
	DUSP8	-1.26836	0.0213462
	NBL1	-1.26381	1.54081e-11
	PNMA1	-1.2635	3.63495e-07
	VSTM1	-1.26324	0.0353164
	GRB7	-1.26296	0.00252353
	FCMR	-1.26234	0.00564602
	ZNF789	-1.26	2.73158e-08
	TMEM97	-1.25454	7.08651e-10
	ABCA4	-1.25395	0.00396386
	DHRS3	-1.25024	0.000134134
	AGXT2	-1.24786	1.16742e-05
	ARMH1	-1.24651	0.00684305
	DNAJC22	-1.2463	1.49411e-05
	QPRT	-1.24373	1.54322e-06
	RECK	-1.24338	0.00150349
	IER2	-1.24331	0.00733317
	HGFAC	-1.24065	7.2952e-07
	TMEM102	-1.23912	0.00433167
	C6	-1.23732	0.00293153
	EBPL	-1.23565	0.00288176
	CEBPA	-1.23459	0.0472797
	PDE8B	-1.23207	1.40087e-07
	SLC16A11	-1.23094	0.00236077
	FGGY	-1.22978	2.80266e-07
	PLA2G7	-1.22741	0.0052382
	ADAMTSL1	-1.22709	0.0129013
	CYP51A1	-1.22662	0.00793002
	KCNB2	-1.22651	0.0267735
	LSMEM2	-1.22565	4.08666e-05
	SFXN5	-1.225	0.000102068
	TMEM150A	-1.22407	3.20415e-05
	ROBO2	-1.22119	0.0226121
	RGS14	-1.22054	0.00706296
	NFIA	-1.21936	0.00692513
	HYOU1	-1.21785	0.0150513
	MAGIX	-1.21669	0.00124717
	CASS4	-1.21514	0.0246687
	GALNTL5	-1.21512	0.0360528
	ANGPT1	-1.21465	0.0144972
	SCIMP	-1.21321	0.00902326
	PTGDR2	-1.21284	0.0238573
	ECHS1	-1.21147	3.34775e-06
	LDAH	-1.21124	0.0006559
	TIMELESS	-1.20944	0.0277934
	CTXND1	-1.2089	0.0263304
	NT5E	-1.20832	0.0288575
	GPLD1	-1.2064	0.00400239
	WWC1	-1.20621	0.0198406
	PDIA4	-1.20561	0.000287329
	BPIFC	-1.20371	0.0144646
	LRIG2	-1.20344	0.000469707
	C1R	-1.20037	6.03554e-05
	SLC25A10	-1.20012	0.0248012
	DBI	-1.1979	0.000137481
	PECR	-1.1974	2.67016e-06
	SFXN2	-1.19557	0.0027907
	PRKRA	-1.19546	8.88783e-07
	GPAT3	-1.19513	0.00131091
	CPT1A	-1.19447	0.00964912
	PXMP2	-1.19415	1.55377e-07
	CRELD1	-1.19255	0.000455531
	EPB41L4B	-1.19247	0.00776731
	CFB	-1.19186	3.31922e-14
	LINGO1	-1.19151	0.0189483
	LPAR5	-1.19116	0.00110288
	GNPNAT1	-1.19082	7.83339e-05
	SORBS2	-1.18813	0.00882076
	MFAP4	-1.18571	0.021818
	AMOTL2	-1.18442	0.0282517
	RIMKLA	-1.18081	0.00798224
	AJUBA	-1.17978	0.0200573
	PGM5	-1.17835	0.000912649
	ZNRF3	-1.17816	6.02707e-05
	C11orf52	-1.17722	0.0223868
	AMBP	-1.17481	1.51203e-28
	SEC31B	-1.17474	0.000265272
	FZD1	-1.17205	2.61763e-05
	SNORD110	-1.17028	0.0427255
	SHLD2	-1.1699	4.56105e-06
	CDIP1	-1.16807	8.41955e-07
	ADH7	-1.16657	0.0172771
	EMID1	-1.16587	0.00623928
	ST8SIA5	-1.16144	0.0189483
	DLC1	-1.16116	0.0320181
	MLIP	-1.16007	3.2925e-05
	P4HB	-1.15986	5.89251e-06
	DRC3	-1.15911	0.0032191
	MCF2L	-1.15888	0.0133666
	MVD	-1.15857	0.00436561
	HERPUD1	-1.15831	0.00167903
	QSOX1	-1.15501	0.00224345
	SIRT4	-1.15497	5.08865e-08
	SPDYC	-1.15336	0.044078
	FAM83F	-1.15332	0.00134017
	SLC44A3	-1.14925	0.000452331
	DECR1	-1.14896	2.03815e-06
	PWWP3B	-1.14891	0.0407063
	CD1D	-1.14834	0.00444485
	CD79A	-1.14662	0.00940314
	MESP1	-1.14608	0.00564594
	GADD45A	-1.14471	0.046138
	TRPM2	-1.14284	0.000954403
	SLC2A11	-1.14109	0.00017162
	F7	-1.14069	1.69228e-06
	TCF7	-1.13994	0.0156444
	C1QTNF1	-1.13939	0.000323802
	MYH7B	-1.13934	0.00749792
	HOXB3	-1.13679	0.0107839
	FILIP1L	-1.13624	0.00375134
	SLC9A7	-1.13595	0.00634605
	GCH1	-1.13506	0.0050291
	ACOT6	-1.13497	0.00100985
	HIBADH	-1.13353	5.93569e-07
	CC2D1A	-1.13258	0.000317986
	DCPS	-1.13249	0.00311479
	CBS	-1.13205	0.000321256
	PDE3A	-1.13097	2.35412e-07
	PCYT2	-1.1308	0.00147217
	PDLIM2	-1.13052	0.00247638
	CAVIN2	-1.12862	0.00597748
	HTR4	-1.12722	0.00655761
	ALDH3A2	-1.12407	0.00274955
	CBX8	-1.12018	0.0013584
	FDFT1	-1.11939	0.0417613
	EAF1	-1.11888	1.45328e-10
	PINK1	-1.1166	1.35078e-07
	DOP1B	-1.11614	2.40106e-05
	TP53I13	-1.11107	0.000107638
	IGSF11	-1.10936	0.000173418
	SDC2	-1.10882	6.37831e-07
	LTC4S	-1.1085	1.40271e-07
	FAAH	-1.10744	0.00086492
	TLE2	-1.10684	1.7086e-05
	TRIM15	-1.10628	0.02257
	TPO	-1.10627	0.039133
	RGS16	-1.10571	0.0224483
	ACAA1	-1.10272	0.0165187
	VWA8	-1.10091	0.00117074
	POLDIP2	-1.09963	1.52373e-05
	ELMO3	-1.09899	0.0026359
	ID1	-1.09727	0.000847903
	SMOC2	-1.09566	0.000255393
	GRAMD4	-1.09504	0.012169
	MCRIP2	-1.09386	0.00534591
	AASS	-1.0929	3.98443e-05
	MAST3	-1.09209	0.0264293
	HDLBP	-1.09162	0.00604306
	GAS2L3	-1.09067	0.0109775
	CISH	-1.08914	0.0351008
	ASGR1	-1.08889	4.37514e-07
	PRRT3	-1.08844	0.000253173
	BACE1	-1.0875	5.598e-05
	TLN2	-1.08732	0.0103105
	FAHD1	-1.08732	3.41391e-06
	DNAJC12	-1.0863	0.000140634
	ACSM5	-1.08574	2.42194e-05
	CARHSP1	-1.08563	0.000163157
	ARHGEF18	-1.08524	0.0118001
	CPEB3	-1.08365	0.000857641
	SLC6A12	-1.08362	0.014755
	ECM2	-1.08268	0.0199898
	SFT2D2	-1.08213	1.74165e-05
	NR1H4	-1.07852	3.39787e-05
	HAO2	-1.07819	0.000857763
	HPX	-1.07658	3.33968e-05
	TXNDC5	-1.0754	2.11179e-05
	CIDEC	-1.07527	0.000741168
	NGFR	-1.07422	0.0466869
	GMPPA	-1.07378	0.00102471
	CPPED1	-1.07012	3.45429e-07
	CRP	-1.06964	0.00234012
	ITGB7	-1.06905	0.0285067
	RAB15	-1.06877	0.00135406
	MTCP1	-1.0681	0.0181017
	TBC1D10A	-1.06765	0.00019598
	RAPGEF4	-1.06722	2.5246e-05
	PRRT1B	-1.06716	0.0293258
	SUGCT	-1.06694	1.12661e-05
	NID2	-1.06482	0.0175761
	RXRA	-1.06471	0.0439612
	FAM20C	-1.06331	0.000510451
	TMEM63B	-1.06234	0.0104326
	CYP7B1	-1.06112	0.0459455
	SLC16A5	-1.06056	0.00952525
	TTC32	-1.05767	0.000930626
	AIF1L	-1.05531	0.0234754
	PRKD2	-1.05455	0.00690289
	NADSYN1	-1.05438	0.015338
	DCAF11	-1.05257	0.00131781
	C1S	-1.05185	0.00351314
	SLC35E2B	-1.05178	0.000261162
	ZNF512B	-1.05135	0.0431484
	LGR4	-1.0492	0.00745447
	RAB4A	-1.04781	1.81384e-07
	CRAT	-1.0464	0.000809466
	HYAL4	-1.04311	0.0102533
	ZDHHC14	-1.04234	0.000536385
	GGCX	-1.04224	0.00283188
	SDC1	-1.04124	0.00700941
	GUCY1A2	-1.04103	0.0209032
	ADAMTS3	-1.03975	0.000505998
	PEX5	-1.03899	8.88266e-06
	SLC17A9	-1.03814	0.00308472
	AOX1	-1.03695	0.000108298
	TRPV2	-1.03596	0.00955325
	SKA1	-1.03385	0.0271999
	HYKK	-1.03342	0.00911554
	SHROOM2	-1.03271	0.00706703
	GOT1	-1.02673	3.6104e-06
	GPR34	-1.02667	0.0122566
	GRHPR	-1.02556	5.88893e-05
	TM6SF1	-1.02482	9.16245e-11
	GPR174	-1.02053	0.0272952
	PCDH18	-1.01975	0.0384539
	CLSTN3	-1.01942	0.0213586
	AMIGO3	-1.0178	0.0386958
	MAMLD1	-1.0178	0.0436442
	KCTD21	-1.01732	0.00308472
	TCTA	-1.01688	2.66391e-11
	NPRL2	-1.01423	0.0103813
	ADGRG5	-1.01368	0.0441285
	FN3KRP	-1.01353	0.002376
	COX7A1	-1.01274	0.00767532
	MAGI2	-1.01241	0.0147357
	COLEC10	-1.01194	0.00222307
	SLC25A1	-1.00811	0.00213991
	MMUT	-1.00433	0.000890769
	ARHGEF28	-1.00396	0.0233559
	GGH	-1.00315	2.34458e-06
	ABHD6	-1.00289	5.33805e-08
	MMP19	-1.00132	0.000759359
	CHCHD10	-1.00115	0.00523713
	AREL1	-1.0003	5.50542e-05
	CD4	-1.00023	0.0345768
unammed	APOL6	-2.8806	0.0202326
	AOC3	-2.58629	1.19031e-09
	4930563E22RIK	-1.49876	0.0445853
	4932415D10RIK	-1.17135	0.0155456
	A1BG	-1.54146	9.26318e-06
	A2ML1	-3.49044	2.22909e-09
	ACNAT1	-2.52332	0.0249692
	ACNAT2	-2.52332	0.0249692
	ACSM2	-2.62336	0.000110009
	ADH1	-1.66449	1.54332e-08
	ALBFM1	-2.83188	0.0115931
	ALDH9A1	-1.41511	4.42435e-09
	AOX2	-2.47881	0.0185207
	APOC2	-2.84926	2.73158e-08
	APOC4	-3.03843	7.14144e-16
	ARHGAP33OS	-1.50267	0.0299954
	ARHGEF17	-1.02285	0.00455299
	ASAH2	-3.27469	0.00163744
	AZGP1	-1.29083	1.59261e-08
	C4BP	-1.56095	0.000119786
	CCDC30	-1.66115	4.97257e-06
	CCL3	-1.66115	4.97257e-06
	CD36	-2.16003	1.37838e-08
	CD5L	-3.21346	9.9855e-06
	CFAP68	-1.34743	1.7962e-10
	CGREF1	-1.0898	0.00982742
	CNTNAP2	-1.29712	0.00549887
	CR1L	-2.86719	1.932e-06
	CYP2A12	-7.04813	1.68059e-17
	CYP2A22	-7.04813	1.68059e-17
	CYP2A4	-7.04813	1.68059e-17
	CYP2A5	-7.04813	1.68059e-17
	CYP2C23	-2.8024	5.62675e-07
	CYP2C65	-5.56602	2.94778e-07
	CYP2C66	-5.56602	2.94778e-07
	CYP2G1	-3.96714	5.1244e-14
	CYP3A11	-4.37572	3.98638e-07
	CYP3A13	-6.10924	7.90413e-31
	CYP3A16	-6.10924	7.90413e-31
	CYP3A25	-6.10924	7.90413e-31
	CYP3A41A	-6.10924	7.90413e-31
	CYP3A41B	-6.10924	7.90413e-31
	CYP3A44	-6.10924	7.90413e-31
	CYP3A57	-6.10924	7.90413e-31
	CYP3A59	-2.59418	2.32945e-10
	CYP4A12A	-5.5995	1.25019e-33
	CYP4A12B	-5.68046	0.000417601
	CYP4A14	-4.29175	1.7808e-15
	CYP4A29	-4.14197	0.00456531
	CYP4F13	-2.87381	0.000247512
	CYP4F16	-2.87381	0.000247512
	CYP4F17	-2.87381	0.000247512
	CYP4F37	-5.58097	1.95111e-07
	DGAT2	-2.21776	1.58178e-06
	DNAJB3	-1.58121	0.021156
	DSPP	-1.7165	0.000528733
	FAHD2A	-1.20399	6.6017e-17
	FAM169B	-2.14494	0.000327813
	FCER2A	-1.60983	0.0417613
	FMO6	-3.7973	0.000502611
	FUOM	-1.14412	7.75024e-05
	GCSH	-1.21247	0.0156908
	GLYCAM1	-1.21247	0.0156908
	GM23017	-1.35577	0.0333268
	GM24463	-1.35577	0.0333268
	GM25821	-1.8368	0.000762045
	GM26135	-1.35577	0.0333268
	GM3776	-2.92162	1.15797e-05
	GM55458	-1.40573	0.00950401
	GSTA1	-2.92162	1.15797e-05
	GSTA2	-2.92162	1.15797e-05
	GSTA5	-2.6057	0.000298777
	GSTM4	-2.49447	1.87284e-10
	GSTT1	-4.41941	5.14045e-22
	GSTT3	-5.02051	3.02613e-27
	GTPBP6	-1.29415	1.55617e-06
	GUCY2D	-1.11468	0.0484434
	GULO	-3.70143	3.11211e-21
	HAGH	-1.32752	2.5978e-10
	HBB-BH2	-3.91104	0.00407485
	HBB-BS	-3.91104	0.00407485
	HBB-BT	-2.36966	0.0493162
	HOPX	-3.43395	4.65701e-20
	HP	-1.10934	0.000104729
	HSD3B1	-3.99476	0.0010249
	HSD3B2	-3.99476	0.0010249
	HSD3B3	-3.99476	0.0010249
	HSD3B4	-3.99476	0.0010249
	HSD3B5	-3.99476	0.0010249
	HSD3B6	-3.99476	0.0010249
	HSD3B8	-3.99476	0.0010249
	HSD3B9	-3.99476	0.0010249
	IGF2	-1.75681	1.11697e-11
	INHCA	-2.45854	2.60374e-10
	KALRN	-1.50116	2.24871e-07
	KEG1	-1.71086	7.25504e-07
	L1TD1	-4.28234	0.0361499
	LMO3	-1.0955	0.0181895
	MAL	-3.37761	0.00791347
	MPC1	-1.75829	1.28574e-24
	MUC16	-3.11635	0.0154215
	NAT8	-2.35531	1.11513e-07
	NAT8F1	-2.35531	1.11513e-07
	NAT8F2	-2.35531	1.11513e-07
	NAT8F3	-2.35531	1.11513e-07
	NAT8F4	-2.35531	1.11513e-07
	NAT8F5	-2.35531	1.11513e-07
	NAT8F6	-2.35531	1.11513e-07
	NAT8F7	-2.35531	1.11513e-07
	NUCB2	-1.24168	0.00393807
	OLFML1	-1.68325	3.83665e-05
	OR10H28	-4.97563	1.66689e-05
	OR2Z8	-4.2062	0.00763007
	OR2Z9	-4.2062	0.00763007
	OR6C200-PS1	-3.3256	0.0247113
	OR6C63-PS1	-3.3256	0.0247113
	PCTP	-1.31581	0.00929462
	PEBP1	-1.26833	3.74879e-07
	PIPOX	-4.46392	1.00342e-06
	PLAC8	-1.37593	0.0204934
	PLG	-1.00514	0.000427738
	PM20D1	-3.2429	1.24811e-06
	PPP1R1A	-2.04467	6.34738e-15
	PRAG1	-2.03785	0.0474003
	PRAP1	-4.53252	9.61432e-05
	PYY	-2.92786	1.05637e-07
	PZP	-2.26721	9.9359e-09
	RASA4	-1.00404	0.00500748
	RCL1	-1.97256	1.72825e-14
	RDH1	-1.21728	0.0173069
	RDH16F2	-1.21728	0.0173069
	RDH19	-1.21728	0.0173069
	RDH7	-1.21728	0.0173069
	RDH9	-1.66378	0.00086432
	REEP6	-2.59918	2.64901e-10
	RTP3	-4.37972	1.95785e-05
	SDK2	-1.50689	9.17571e-05
	SEPTIN4	-1.03806	0.00844481
	SLC22A19	-4.31251	1.89887e-25
	SLC22A26	-4.31251	1.89887e-25
	SLC22A27	-4.6167	3.85608e-11
	SLC22A28	-4.6167	3.85608e-11
	SLC22A29	-4.6167	3.85608e-11
	SLC22A30	-4.10766	1.14824e-06
	SLC47A2	-1.32297	0.00103963
	SLC5A9	-3.87641	0.000109518
	SLCO1B2	-3.51296	5.952e-09
	SNORD50A	-1.35577	0.0333268
	SNORD50B	-1.35577	0.0333268
	SPIN1	-1.59491	0.0148857
	SULT1A1	-1.95089	0.0031188
	SULT3A1	-6.09028	1.64436e-11
	SULT3A2	-3.20683	5.7957e-06
	TDH	-2.67469	0.000121348
	TEX21	-2.41294	0.0189648
	THEGL	-2.21363	0.00293494
	TMEM14C	-1.33345	3.44399e-14
	TMEM229B	-4.15623	3.71357e-15
	TMEM37	-1.30249	0.0166379
	TMEM86B	-5.64267	7.5027e-61
	TMPRSS11C	-2.38658	0.00724766
	TNFRSF8	-2.13884	1.34253e-09
	TRIM80	-2.81889	0.0046131
	UGT1A2	-1.09736	0.00155615
	UGT1A5	-1.09736	0.00155615
	UGT2A3	-3.82953	4.91038e-12
	UGT2B1	-3.05585	8.73545e-10
	UGT2B34	-2.58652	3.60499e-07
	UGT2B35	-1.09525	0.036646
	UGT2B36	-3.05585	8.73545e-10
	UGT2B37	-3.05585	8.73545e-10
	UGT2B38	-3.05585	8.73545e-10
	UGT2B5	-2.74218	0.00188794
	UOX	-4.62941	3.13014e-33
	URAD	-1.88947	0.000243567
	ZFP324	-1.00397	0.0409607

## Sheet: FI up
	Gene name	LFC	padj
	CRTAC1	7.96194	1.17999e-31
	GTSF1L	6.67121	7.05548e-06
	FGF16	6.19976	0.000686125
	PDYN	6.18208	0.0174108
	SERPINB2	5.92112	0.000656877
	RND1	5.89447	5.32981e-12
	SPP1	5.69258	3.49895e-35
	DEFB1	5.69202	0.00246985
	PAPPA	5.5486	0.000165834
	RGS20	5.38001	0.000897937
	GPR83	5.34975	0.00717084
	HSPB7	4.92899	0.00787828
	CCL11	4.88257	5.77202e-06
	IP6K3	4.84167	1.23376e-12
	PI15	4.77694	3.1172e-07
	S100A8	4.73679	4.51032e-30
	H2AC4	4.70235	0.00374889
	BATF3	4.70221	1.7567e-07
	PLA2G2F	4.68934	0.0358113
	S100A12	4.62849	8.42737e-29
	NYAP2	4.59175	0.00160019
	CA12	4.52721	3.12485e-31
	ABCG4	4.50052	0.00121553
	SLC6A7	4.45382	1.83465e-10
	TGM3	4.41086	1.66933e-21
	KCNG2	4.40881	4.235e-07
	LOXL4	4.39027	4.43618e-14
	MMP1	4.37951	0.0467519
	BCAT1	4.37162	8.23537e-36
	RASGRF1	4.35811	6.74384e-06
	GPRC5A	4.31832	0.0227363
	SH2D5	4.29987	0.0174145
	CLDN9	4.27154	0.0430008
	MAPK13	4.22931	1.27785e-13
	CXorf58	4.20543	0.0455044
	MSC	4.19265	8.61235e-11
	MMP8	4.19099	8.15514e-16
	TIMP1	4.16761	5.01931e-12
	SERPINE1	4.1199	4.35585e-05
	MS4A8	4.08704	2.80681e-11
	KIF5C	4.07475	2.59943e-05
	SLC10A4	4.03281	0.0210493
	RETN	4.03171	1.01921e-19
	LCN2	4.00169	6.56889e-17
	RORB	3.9683	1.25973e-05
	SLC26A4	3.96819	1.00173e-07
	NCS1	3.96187	1.60286e-13
	FST	3.95727	7.65446e-13
	CYP1B1	3.89665	7.0674e-05
	MYBL2	3.86124	2.91198e-23
	CDH16	3.86044	0.0123507
	CHIA	3.85914	0.000184542
	C1QL2	3.84677	0.0443447
	SOD2	3.81048	9.73405e-09
	SLCO4A1	3.72167	7.83071e-11
	UNC5B	3.71581	3.82514e-25
	CD274	3.68006	2.58108e-08
	SEMA3A	3.65738	4.12081e-06
	UPP1	3.60702	6.31944e-12
	NPAS1	3.5999	0.0442067
	HTRA3	3.59487	1.25126e-05
	ACKR1	3.58341	0.00062533
	UNC5CL	3.57412	1.3978e-32
	LEF1	3.57069	2.88455e-23
	BDKRB2	3.52752	0.00547951
	DUSP5	3.52439	3.45718e-10
	TMOD1	3.51078	0.00010853
	ASIC1	3.501	2.61763e-05
	TMPRSS11F	3.48496	1.99968e-05
	ARRDC4	3.48022	8.15759e-11
	CRLF1	3.47316	0.0192625
	BNIP5	3.4485	0.000242963
	PADI3	3.39141	0.0108789
	TNFRSF12A	3.36309	1.58046e-12
	KLHL5	3.34805	2.79222e-17
	JSRP1	3.33793	0.0186551
	ACOT9	3.28716	2.29413e-24
	GPD2	3.28528	9.78202e-12
	CEBPE	3.2404	0.0232004
	ITGA2	3.23984	2.91803e-35
	DNAAF11	3.23412	0.00462064
	IL22RA2	3.21509	0.0446404
	LRRC4	3.21323	0.00173831
	TNFAIP6	3.19086	1.55165e-07
	WT1	3.18272	0.00524371
	TCN1	3.15376	0.0185783
	TEAD4	3.13979	4.27225e-31
	SPSB1	3.12572	3.42588e-18
	VDR	3.08751	9.91286e-08
	APOA4	3.06845	0.0474003
	FGF7	3.06501	0.000427277
	SSTR2	3.05444	0.0219225
	IL6	3.04516	0.000897937
	TNIP3	3.01772	3.09486e-06
	NPTX2	3.01598	0.0421551
	MYBPC3	3.01125	9.76741e-08
	MTHFD2	3.00197	1.34576e-13
	SCARA3	2.99695	0.00690575
	PHLDA1	2.99032	0.00207892
	S1PR3	2.98381	8.25204e-10
	SNAI1	2.97122	5.35236e-09
	TRPM6	2.95287	5.85944e-16
	PPP4R4	2.92836	5.83458e-05
	CD44	2.92244	3.78148e-06
	HRH1	2.92211	1.80204e-10
	LTF	2.92128	2.8185e-08
	EPO	2.90971	0.000405601
	SPRED3	2.90476	7.57963e-07
	RCAN1	2.87134	5.61279e-05
	CHSY1	2.86584	1.29456e-08
	IL20RA	2.86447	0.0254932
	PLAUR	2.85392	1.29456e-08
	PDE4B	2.82451	0.003586
	NPR3	2.82178	2.17213e-09
	TRIM16	2.80377	1.26402e-10
	CHI3L2	2.80252	4.67497e-06
	AHRR	2.79034	0.0336488
	WNT3	2.79006	0.00071552
	SFN	2.77537	0.00667412
	MMP7	2.77533	0.0142296
	NKAIN1	2.75876	0.000844635
	ALPK3	2.74963	0.00887397
	ADAMDEC1	2.72802	0.0353164
	NETO2	2.70195	3.83795e-10
	RGS4	2.67963	0.019355
	PLEKHS1	2.66824	0.040687
	ADAM33	2.64306	0.000183197
	PPP2R2C	2.6384	1.61417e-06
	TNC	2.6302	9.3608e-05
	UABP-2	2.62946	0.0336664
	H2AC6	2.62819	1.54983e-07
	NPC1L1	2.62163	8.57751e-05
	C5orf49	2.60984	0.000878338
	RUNX1	2.59262	1.01353e-10
	MS4A7	2.58056	0.0300258
	NCOA7	2.54585	4.4742e-07
	MEDAG	2.54447	0.0300139
	NEURL3	2.54038	0.0050448
	LDHA	2.53966	2.13473e-05
	HAL	2.5241	3.09553e-09
	DCBLD2	2.50358	1.10272e-09
	IL1A	2.4902	0.00191427
	KCNE4	2.48981	0.0079094
	TMEM92	2.48438	0.000413801
	PRR15	2.4779	0.021497
	ARHGEF2	2.47223	4.29502e-47
	DGKH	2.45843	0.000534878
	CXCL14	2.45476	1.08283e-08
	CHIT1	2.45094	0.00120937
	UPK1B	2.43733	0.000589667
	UCK2	2.43111	1.55721e-07
	KLF4	2.41998	0.000312268
	PRRX2	2.41496	0.0031552
	ADAMTS4	2.41214	5.35139e-05
	SLC38A1	2.39282	2.39153e-06
	CHRDL2	2.38551	0.00547951
	USP53	2.37312	4.6477e-05
	DBNDD2	2.36027	4.38129e-09
	EHF	2.35716	2.45722e-06
	EDARADD	2.34811	0.0173979
	P2RY6	2.3312	0.000262625
	SLC39A13	2.32243	3.58458e-23
	TSPO2	2.32073	7.84393e-05
	TFAP2A	2.31662	0.0271999
	TMEM54	2.29031	2.58842e-06
	IKBKE	2.28399	0.000763177
	DUOXA2	2.2778	1.68255e-05
	SERPINB8	2.26416	1.13401e-07
	ADAM9	2.255	3.10671e-28
	MARCKS	2.23132	1.44422e-06
	CCL2	2.2246	0.00168499
	HMGA1	2.21743	1.15502e-10
	HK2	2.21418	0.00211243
	TGM1	2.21382	1.24173e-05
	SLC11A1	2.20903	7.6042e-12
	CHRNA6	2.19897	9.92603e-06
	ARG1	2.19786	1.44673e-05
	BIRC3	2.18379	0.00072199
	FKBP1B	2.18192	1.55165e-07
	DGKI	2.17071	0.0297139
	CHAC1	2.15805	0.0357352
	CRACDL	2.15203	0.00346125
	NDE1	2.14966	3.3387e-08
	IL10RB	2.14797	2.74558e-09
	FMNL3	2.14641	6.66003e-20
	B4GALT5	2.1415	7.21795e-21
	COCH	2.13345	0.0167654
	HAMP	2.13171	0.0047644
	BCAS4	2.1066	8.65514e-07
	MARCHF8	2.09567	2.69843e-05
	SMPDL3A	2.09318	2.20295e-11
	SRXN1	2.08171	0.000352901
	NYX	2.06765	0.0443447
	CTSH	2.05626	1.51738e-18
	SLC16A10	2.05025	1.6055e-18
	CMTM2	2.04921	0.0174108
	NKX6-3	2.04868	0.0188587
	C11orf86	2.04715	0.014006
	SLC66A2	2.04434	2.43499e-12
	CD24	2.04415	0.000847903
	STX3	2.03851	1.74902e-09
	RPP25	2.02231	0.0189342
	PHLDA2	2.01595	2.5609e-06
	EMILIN2	2.01167	1.42797e-08
	MYL6B	2.01163	0.00687257
	RHEBL1	2.0104	0.00741138
	RXFP4	2.00835	0.0190193
	GDF15	2.00834	0.00515626
	S100A6	2.00128	0.00206871
	UBTD2	1.99133	4.37161e-15
	ASNS	1.98	1.9665e-07
	DMXL1	1.97722	8.00442e-06
	LPAR6	1.97656	0.000840421
	STC1	1.96874	6.02005e-07
	MAFF	1.96788	0.00029753
	DENND3	1.95959	3.93045e-12
	WDR54	1.95173	0.000344908
	SLC37A2	1.94986	1.1348e-10
	STC2	1.93851	0.0070009
	EFNA3	1.9197	0.0359134
	KCNJ15	1.90876	0.00665936
	CLN6	1.90788	1.01135e-08
	TRAF3IP2	1.90215	1.40648e-05
	SAG	1.89709	0.0107839
	PEA15	1.89071	5.86265e-14
	GCNT3	1.8835	0.0322929
	MGAT4A	1.86443	0.000308146
	RPS6KL1	1.86403	0.000771384
	COL27A1	1.86285	6.87939e-07
	LRRC69	1.86108	0.0323188
	RRAGD	1.86054	0.0180078
	RASL10B	1.85035	0.000188919
	EVA1C	1.8467	0.000122539
	PADI4	1.84176	0.0403712
	CACNA1E	1.83378	0.00635175
	FBXO32	1.83055	3.61834e-05
	RELB	1.82829	8.28909e-07
	PPFIA2	1.81749	1.12829e-05
	HAVCR2	1.81528	0.00369622
	MTHFD1L	1.81499	0.000260999
	MMP9	1.81412	0.00486721
	NFKB2	1.79192	6.06372e-05
	BCL3	1.7846	9.45218e-09
	AMIGO2	1.78374	0.0155226
	ZSWIM4	1.7835	1.42656e-05
	CUEDC1	1.78207	5.2741e-08
	PCP4L1	1.78179	0.00214773
	CRIP3	1.76804	0.000243854
	PLA2G2D	1.76544	0.0218653
	CPLANE2	1.75778	0.0244242
	MPV17	1.75726	1.25167e-12
	ROBO3	1.75627	0.000488884
	LEAP2	1.75376	7.67513e-06
	KIAA1522	1.75226	7.52954e-06
	KCNQ3	1.745	0.000716047
	ECSCR	1.74368	0.00101355
	ZFAND4	1.74305	0.00526249
	SH2D4B	1.74234	0.00131324
	BZW2	1.73735	2.53969e-09
	STX11	1.73566	0.000533741
	FOSL2	1.73204	6.37077e-06
	PLCXD3	1.7314	0.0027962
	KLHL41	1.73037	0.00179917
	NUAK1	1.73018	3.89312e-05
	GYG1	1.72536	5.37165e-10
	TMEM59L	1.71666	0.0278989
	NEDD4	1.71475	2.46007e-10
	VSTM5	1.71116	1.06153e-05
	RALGDS	1.70491	8.06911e-08
	TNFRSF18	1.7048	0.0053396
	FSTL3	1.69927	1.95111e-07
	YBX3	1.69239	2.55222e-10
	SLC23A2	1.69196	8.61115e-11
	RNASE6	1.69189	0.00431361
	CSRNP1	1.68971	0.000901285
	ENC1	1.6833	0.000483769
	BHLHE40	1.67892	2.69435e-06
	CLEC1A	1.67436	0.000223615
	LRP8	1.67048	0.012736
	PXYLP1	1.66976	0.00815925
	PTPN2	1.66268	1.71891e-06
	HIF1A	1.65772	0.000181561
	LTA4H	1.65572	4.72007e-12
	CSF1	1.65455	0.0259888
	B3GNT5	1.65313	0.000609495
	RAP1GAP	1.65236	0.000201071
	TMEM45A	1.6459	0.0119027
	SAMSN1	1.64375	0.00011248
	GUCY1A1	1.64117	0.0235968
	PNP	1.63931	0.000531152
	PLOD2	1.63759	0.0100381
	FFAR2	1.63745	0.0201915
	MLKL	1.63369	8.43338e-08
	MADCAM1	1.63132	0.00982551
	CAD	1.62924	2.64174e-06
	C15orf48	1.61988	0.000379449
	BBC3	1.61818	0.00021655
	ZC3H12A	1.61523	0.000374355
	FMN1	1.61473	0.0011715
	IER5	1.60693	0.0013991
	H2BC18	1.60653	0.0179564
	COX17	1.60396	6.49588e-06
	EFHC1	1.60315	0.00134552
	CELSR3	1.60205	0.000346716
	IGFBP5	1.59777	0.0143982
	PLIN2	1.59504	0.0118104
	GAS2L2	1.59119	0.0298557
	CD300C	1.58987	0.000173418
	FGF1	1.57981	0.00107914
	BBS9	1.57948	0.000259843
	DHRS7	1.57598	1.53134e-07
	SLC7A5	1.57576	0.000793461
	KIAA1549	1.5703	0.0390863
	SLC16A7	1.56899	0.0045743
	SOX4	1.56076	0.0477613
	TGFB3	1.55851	0.0149614
	COPRS	1.55805	1.86458e-10
	ADGRG3	1.5569	0.00546166
	SPIRE2	1.55561	0.000399805
	BAG2	1.54425	1.38336e-06
	FABP3	1.54306	0.00756286
	PLAT	1.54165	2.86746e-05
	CLEC2B	1.53894	0.00011274
	VPS37B	1.53679	0.000226156
	HSPA12A	1.53388	2.5865e-05
	FAM98C	1.53305	1.17492e-07
	FAS	1.52889	0.00131594
	NPAS2	1.52661	5.83458e-05
	MICAL1	1.52569	0.0191559
	CTSC	1.52539	0.000597511
	RASD1	1.52253	0.00778532
	GCNT4	1.52004	0.00624014
	CEBPB	1.51968	2.46229e-06
	MID2	1.51531	7.20498e-08
	CSRP2	1.51205	0.00883893
	SLA	1.50611	0.000325861
	CCR1	1.49893	0.0011618
	SLC1A5	1.49691	3.60177e-11
	ICAM1	1.49438	0.0103651
	AMMECR1	1.49229	0.000126468
	SPAG1	1.49001	2.24871e-07
	BCL2L15	1.48944	0.0109386
	TSPO	1.48908	0.00222402
	MKRN2OS	1.48879	0.000821825
	PRELID2	1.48561	0.00603553
	ZNF697	1.48548	0.000240151
	CHRNA9	1.47891	0.00162774
	IL4R	1.47031	5.31833e-08
	UGGT2	1.46996	0.000736341
	SLC1A1	1.46793	0.000433385
	ACTG2	1.4598	0.045833
	TOGARAM2	1.45651	0.0128794
	IFNAR1	1.45475	7.21175e-10
	SOCS3	1.45177	2.42712e-16
	CFTR	1.4503	0.0467519
	ABHD2	1.44995	2.82996e-06
	SQSTM1	1.44905	1.08458e-05
	TBC1D1	1.44732	8.2412e-10
	CHST15	1.44357	4.63083e-07
	DDIT4	1.43633	0.000405601
	MPZL2	1.4313	0.00334607
	PHLPP2	1.42897	2.35412e-07
	DKK3	1.42417	0.0490832
	RAB20	1.41997	3.87052e-07
	SLC20A1	1.41505	0.00230548
	C2CD2	1.41489	5.43322e-09
	SIK1	1.41273	0.0357527
	SEH1L	1.40605	9.06084e-05
	CDADC1	1.40409	0.000140634
	PKIB	1.40335	0.0227363
	ZDHHC21	1.40327	1.57479e-06
	TLR2	1.40074	0.0030451
	RASSF1	1.39849	0.00243368
	SLC50A1	1.39695	3.78148e-06
	CEMIP	1.39332	0.00151572
	NPHP1	1.39187	0.0449502
	MAP4K4	1.38927	2.91731e-05
	CASZ1	1.38612	0.0395758
	SCN1B	1.38576	0.000422012
	MMP14	1.38417	1.9251e-05
	SLC6A9	1.37818	0.00548639
	S100A2	1.37759	0.0292991
	RELL1	1.37658	3.0839e-07
	KIF3A	1.37641	3.427e-13
	CCNG2	1.3761	0.0229694
	SMIM29	1.37347	2.87334e-05
	TAF4B	1.37339	5.72101e-07
	SELENOM	1.37182	6.3284e-07
	GALNT7	1.36968	0.000660193
	CRY1	1.36514	0.000983993
	EMP2	1.36476	2.43617e-05
	SNAPC1	1.36264	0.0406615
	SRPX2	1.36241	0.0158145
	MT1X	1.35956	0.0234474
	LAMC1	1.35956	9.92279e-08
	RESF1	1.35686	0.00493612
	SLC38A5	1.35406	0.00485786
	STRN3	1.34945	1.03899e-05
	EIF6	1.34875	1.58051e-05
	FAM102B	1.34786	0.00142682
	PNRC1	1.34494	0.00424107
	NOD2	1.34442	0.0165468
	PARVB	1.34082	3.10784e-05
	CYSTM1	1.34064	5.61519e-05
	SERPINE2	1.34011	0.0302377
	ANXA2	1.3401	0.000189981
	CLCN5	1.33946	0.00059072
	ARL4C	1.33728	4.2379e-07
	PCSK5	1.33253	0.000425235
	PELI2	1.33238	0.0206585
	FRK	1.33059	0.0350392
	P2RX1	1.32868	0.035062
	SLC49A4	1.32575	0.000444956
	TTC26	1.32539	0.00396386
	PPP1R15A	1.32458	0.0146769
	NFAM1	1.32063	3.22137e-05
	RPS6KA3	1.31748	5.15537e-07
	NAP1L1	1.31581	7.26406e-06
	CRYGS	1.31078	0.0288445
	RRAS	1.309	1.78331e-06
	CD72	1.30865	0.00548423
	IFNGR1	1.30596	9.47248e-11
	GPR65	1.30587	0.0321402
	RTN2	1.30454	0.00061131
	CNN1	1.30079	0.00768572
	LSM6	1.30033	5.14389e-06
	ME1	1.29821	4.55185e-08
	CCDC113	1.29288	0.00283126
	ELOVL7	1.29266	0.000308081
	GFOD2	1.28881	4.12295e-06
	SLC39A6	1.28596	2.58006e-06
	OSBPL6	1.28586	0.0181025
	PTPN3	1.28212	0.000187425
	IRS2	1.28207	1.29857e-05
	MROH2B	1.28057	0.0240886
	DNM1	1.27913	0.0152584
	PPL	1.27506	0.0407475
	CSTB	1.27415	0.00121291
	TOPAZ1	1.27255	0.0469281
	TRIQK	1.27253	0.0126691
	CA13	1.27239	0.00142988
	KRT18	1.27206	6.28553e-05
	PTK7	1.27181	0.00741253
	HCK	1.2712	0.000284629
	HSPB11	1.26998	5.12534e-05
	HSF4	1.26612	3.63495e-07
	CEP192	1.26552	6.05185e-07
	RAB36	1.2655	0.0184288
	CSNK1E	1.26372	7.54861e-07
	SLC27A4	1.26239	0.00229547
	SAMD13	1.26181	0.0203288
	IL27RA	1.26043	2.44181e-07
	WTAP	1.25875	0.0209115
	STX1A	1.25842	0.0427178
	TMEM216	1.25718	0.00223795
	BTG3	1.25554	0.0310365
	SPEF1	1.25353	0.000387763
	TRIP10	1.25175	1.1208e-06
	OSCAR	1.25035	0.0436442
	SRSF12	1.25027	0.000952393
	FANCD2	1.24975	7.82376e-10
	WARS1	1.24637	8.60278e-06
	ZNF239	1.24528	0.00241321
	PALM	1.24349	4.56128e-08
	GPR63	1.24339	0.00875001
	KLHL24	1.24257	0.0108789
	AGO2	1.24255	7.0674e-05
	SAT1	1.24253	0.00332249
	ALOX5AP	1.23713	0.00156072
	ZDHHC2	1.23577	0.0184288
	S100A14	1.23355	0.0102957
	SYNGR3	1.23338	0.0316797
	GARS1	1.23142	8.3325e-06
	LIMK2	1.22841	4.33922e-05
	RHOJ	1.22704	0.000158736
	NABP1	1.22696	0.00960129
	EBI3	1.2261	0.0139533
	NBEAL1	1.22198	0.00142576
	AGT	1.22145	4.86673e-06
	IPO5	1.21718	0.00222963
	SWT1	1.21667	0.000782366
	CFAP299	1.21573	0.0265454
	BBS7	1.2148	0.000155975
	SHROOM1	1.21452	0.0168334
	MANSC4	1.21377	0.0162519
	FGF2	1.21281	0.0306359
	NUF2	1.21257	9.66959e-07
	ZBTB38	1.21082	2.8971e-05
	LIFR	1.20644	0.0104092
	MSR1	1.20477	0.00596021
	BNIP3L	1.20443	0.00388461
	CTSD	1.20263	3.36401e-05
	CCDC198	1.202	0.000344007
	ANXA4	1.20034	0.000763177
	CD63	1.19871	1.74576e-05
	VASP	1.19815	7.74187e-10
	CNTF	1.19618	0.00125005
	DDHD1	1.19411	7.04518e-07
	WEE1	1.19298	0.0403894
	ADGRE5	1.18961	1.33346e-07
	IRAG1	1.18918	0.0132697
	TMEM237	1.18599	0.0232356
	TTC16	1.18486	0.00456076
	TMEM254	1.18211	4.55185e-08
	STXBP5	1.18206	1.81904e-06
	ARHGAP18	1.18153	0.0156889
	SLC25A33	1.18085	0.00951301
	TSPAN14	1.18077	1.87274e-12
	PRKAB2	1.18043	7.28985e-05
	ADAMTS1	1.17897	0.0368439
	CPNE8	1.17875	7.85985e-05
	MAP1LC3A	1.17827	0.00606697
	CAPG	1.17726	1.84689e-05
	THBD	1.17705	0.000489776
	TNFSF14	1.17603	0.022382
	NCKIPSD	1.17459	4.66168e-06
	CASP8	1.17272	4.50547e-06
	PLBD2	1.17261	5.18168e-05
	TMSB4X	1.17185	0.000198847
	ACAP2	1.17126	0.00152442
	PPP1R13L	1.17026	0.000153571
	SPECC1	1.16947	0.0119962
	JUNB	1.16877	0.000329933
	SLPI	1.16706	0.0498611
	MTMR7	1.16528	0.00939365
	PTGIS	1.16398	0.0445897
	TEX9	1.16196	0.00541613
	CDYL	1.15879	3.09474e-09
	PTGIR	1.15767	0.0012418
	IL17B	1.15414	0.0109775
	ATP2C1	1.15192	1.24576e-06
	FCN2	1.15073	0.0379611
	ST6GALNAC4	1.14999	2.20708e-05
	PRNP	1.14898	7.0135e-06
	PURG	1.14817	0.00261256
	REXO2	1.14668	0.000372595
	PGD	1.14666	0.00279567
	MOSPD1	1.14624	0.00103954
	ODAD4	1.1454	0.027825
	CD47	1.14485	0.000996712
	KREMEN1	1.14368	0.00567889
	SLC18A2	1.14332	0.00775967
	RAB31	1.14175	9.30694e-08
	NFE2L1	1.13995	1.54212e-05
	STXBP4	1.13978	0.00051863
	ANXA1	1.13977	0.000679413
	KRT8	1.13751	2.37161e-08
	UNC119B	1.13289	2.39783e-07
	ACVR1B	1.1319	0.00136867
	TLE3	1.13059	0.00191338
	ACSL4	1.1305	0.0485405
	FAM163A	1.13024	0.0136806
	GPC2	1.12309	0.0357171
	OSER1	1.12231	6.07314e-05
	EXOSC5	1.12185	3.8151e-06
	DDR2	1.12055	0.00341662
	CDC42EP5	1.12024	0.00629034
	SEMA3F	1.12021	0.00128808
	ESCO1	1.11809	0.00173247
	PRC1	1.11791	0.00343328
	PHF11	1.11728	0.000243761
	BAIAP2L1	1.11719	2.38321e-06
	CENPH	1.11705	0.000185539
	C1orf56	1.11699	0.00537564
	PELI1	1.11561	8.4038e-05
	MBNL2	1.11483	4.33957e-05
	ALDOA	1.11481	2.8151e-08
	TMEM67	1.11475	0.00121176
	SPI1	1.11469	2.57023e-08
	BAX	1.11336	1.18346e-05
	S1PR2	1.11281	0.000786156
	ATAD2	1.11024	0.000498128
	SH3PXD2B	1.11005	3.83665e-05
	ZCRB1	1.10887	0.000768626
	SLC35E4	1.10822	0.00923117
	SLC36A4	1.10817	0.00289533
	POGLUT3	1.1074	5.36641e-05
	GIPC1	1.10549	0.012386
	GRAMD1A	1.10538	0.000861392
	NAGLU	1.10394	5.32571e-06
	ITPR3	1.10368	0.0152903
	KLHL2	1.10363	0.00043973
	SYS1	1.10029	0.00205784
	ZFP36	1.09752	7.96934e-05
	XKR8	1.09694	0.00334819
	PTPN1	1.09446	8.59868e-05
	TNFRSF11B	1.09384	0.0331566
	MFSD1	1.09174	0.0005401
	TBPL1	1.09156	0.000248302
	TRAPPC8	1.08615	0.00179559
	SBNO2	1.08584	1.60214e-09
	CPT1B	1.08575	0.00143701
	TNFRSF21	1.08515	0.0303735
	ZDHHC18	1.08286	0.0240886
	CTSO	1.08138	0.00173498
	NPM3	1.07888	0.00245047
	CDK17	1.07849	0.000705573
	MND1	1.07507	0.0165021
	ZC3H12C	1.07345	0.0150753
	RARB	1.07337	0.00339044
	ANO10	1.07315	0.00014557
	HIPK3	1.07303	0.000154685
	CEP76	1.0727	0.0011333
	FANCB	1.0723	0.0274138
	SNX25	1.0723	0.000229825
	ABCC5	1.06946	1.44458e-06
	PIGW	1.06924	3.75405e-07
	PIGU	1.06877	0.00128597
	TMEM165	1.06825	1.66808e-07
	ALOX5	1.06675	0.00871689
	NSMCE1	1.06607	9.83349e-05
	FOXK1	1.06378	0.012191
	EMP1	1.0637	0.0443016
	TMEM184B	1.06303	0.000472443
	VCAN	1.06273	0.00114351
	UTP18	1.06073	5.07557e-05
	EEA1	1.05994	7.82769e-05
	PTP4A2	1.05892	1.89558e-05
	RBMS1	1.05755	1.2685e-05
	S100A1	1.05653	0.00492225
	RFESD	1.05474	0.00216521
	RCAN3	1.05436	0.00889848
	LYVE1	1.05351	0.0174108
	ADGRL2	1.05299	2.7313e-09
	FAM111A	1.05288	1.15358e-05
	ITGA1	1.0515	8.01099e-06
	TLR4	1.05124	0.00474803
	PTPN12	1.04698	2.02828e-05
	RHOBTB2	1.04594	0.000226036
	IRAK2	1.0448	0.00014004
	CORO1C	1.04473	1.34942e-06
	EIF4B	1.0414	5.81526e-05
	RABEPK	1.03687	0.00194531
	GLA	1.03572	0.000348277
	APIP	1.03482	0.0162936
	SLCO2A1	1.03456	0.0273743
	NCF2	1.03439	1.40034e-05
	NNMT	1.03337	0.000882253
	MMP24	1.03268	0.00129998
	HSD17B1	1.03223	0.0466869
	GPR137B	1.03046	0.000239809
	IFNGR2	1.03024	0.0247223
	GNG10	1.0302	1.86867e-05
	PSMB9	1.02856	0.0273555
	ITGA6	1.02685	0.00171565
	PCOLCE2	1.02679	0.00277926
	CFL2	1.02549	0.000848625
	DHRS13	1.02496	5.37096e-05
	SNORD93	1.02362	0.00854922
	NKAPD1	1.02288	9.31409e-05
	PEDS1	1.021	2.96674e-06
	SARS1	1.01998	0.00019613
	FMNL2	1.01924	0.0328107
	NEURL1	1.01891	1.11352e-08
	TLNRD1	1.01703	5.598e-05
	A4GALT	1.01506	0.00216136
	NMRAL1	1.01297	0.000679664
	RHOQ	1.01129	0.00109132
	PTPN9	1.01093	3.28104e-07
	RSPH3	1.01037	0.00319363
	MORN4	1.01014	0.00275927
	HINT3	1.00973	0.00724589
	HIGD1A	1.00927	0.0179738
	GPR180	1.00847	0.000941175
	TSPAN12	1.00781	0.0131798
	NT5DC2	1.00749	0.000878604
	TET1	1.0071	0.00113474
	CERS4	1.00434	0.0105777
	LYPLA2	1.00415	7.46302e-07
	TYMS	1.00169	0.00424377
	S100A11	1.00148	0.000185522
	PNRC2	1.00148	0.006258
	S100A10	1.0014	5.7597e-05
	GPR108	1.00004	7.69115e-07
unnamed	2610318N02RIK	1.74036	0.00108187
	ACYP1	1.34396	0.000885183
	AGTRAP	1.5119	2.31679e-05
	ANKRD33	2.59843	8.69218e-07
	ARHGEF4	2.23361	0.00560397
	ATP1B3	1.62145	2.78478e-06
	BC035947	1.45416	0.0048291
	CADPS	3.72161	0.00318342
	CAMP	2.82779	0.0279928
	CCL20	4.68495	0.00277926
	CD276	1.24494	0.0017717
	CEACAM1	1.68751	3.48272e-10
	CEACAM10	1.68751	3.48272e-10
	CEACAM2	1.68751	3.48272e-10
	CETN4	2.5486	0.00485566
	CKMT1	3.50433	0.0126762
	CKS2	3.50433	0.0126762
	CLEC4D	1.88669	0.0263875
	CLIP2	1.34315	3.52449e-06
	CSTA1	4.47493	2.40323e-06
	CSTA2	4.47493	2.40323e-06
	CSTA3	4.87616	0.00221913
	CSTDC4	4.47493	2.40323e-06
	CSTDC5	4.87616	0.00221913
	CSTDC6	4.47493	2.40323e-06
	CXCL16	1.3207	0.00941
	GASK1A	2.17588	0.00228253
	GLUL	1.68494	2.43887e-07
	GM55776	4.07938	2.08447e-30
	GM5849	4.07938	2.08447e-30
	GM7592	1.40904	0.0236582
	GPR143	1.97484	0.0213964
	GSTP3	2.31175	1.32942e-05
	GUCY1B2	3.94595	0.000705573
	H2AC18	2.13992	0.000216152
	H2AC19	2.13992	0.000216152
	H3C11	2.13992	0.000216152
	HSBP1L1	4.9085	4.81288e-21
	IFITM1	2.57123	2.96437e-06
	IFITM2	2.57123	2.96437e-06
	IFITM3	2.57123	2.96437e-06
	IFITM7	2.57123	2.96437e-06
	IFNAR2	1.33531	7.5413e-05
	IL1B	3.29986	0.00468313
	IRS3	2.3645	0.00482312
	LILRA5	3.16398	0.0203288
	LILRA6	3.16398	0.0203288
	LILRB4A	3.16398	0.0203288
	LILRB4B	3.16398	0.0203288
	MCEMP1	1.89951	4.30248e-05
	MUC13	2.47296	0.0201898
	MUC5AC	3.89217	0.0354149
	MYCL	3.51551	9.51567e-08
	OR52I2	1.28268	0.00232381
	PCDHGB6	1.09109	0.0307631
	PDZD8	1.04139	0.000220703
	PDZK1IP1	3.31072	3.57412e-05
	PIFO	1.73357	0.0125515
	PIRA1	3.16398	0.0203288
	PIRA12	3.16398	0.0203288
	PIRA13	3.16398	0.0203288
	PIRA2	3.16398	0.0203288
	PIRB	3.16398	0.0203288
	PLET1	3.65402	0.026443
	R3HCC1L	1.79882	7.87374e-05
	RAB11FIP1	1.43606	0.00639652
	REG3A	3.48007	3.1778e-07
	REG3B	2.78701	0.00496032
	REG3D	3.48007	3.1778e-07
	REG3G	2.78701	0.00496032
	RPL7A	3.48007	3.1778e-07
	S100A16	3.00599	0.0388914
	S100A9	4.07938	2.08447e-30
	SAA3	4.23168	3.40566e-07
	SCN4B	1.86699	5.07694e-05
	SDC4	1.84718	3.51128e-08
	SH3D21	2.12614	0.00105141
	STFA1	4.47493	2.40323e-06
	STFA2	4.87616	0.00221913
	STFA2L1	4.87616	0.00221913
	STFA3	4.87616	0.00221913
	TMBIM1	1.28273	2.8151e-08
	TMEM119	1.42819	0.011305
	TPM4	1.08642	0.000469707
	WFDC12	4.44472	2.2138e-12
	WFDC21	3.84547	1.38336e-06
	ZP3R	1.42203	0.0202061

## Sheet: LPS up
	Gene name	LFC	padj
	MFSD2A	9.10592	9.92621e-13
	CCL11	8.47833	8.02406e-05
	CYP8B1	7.97293	8.74782e-10
	RETN	7.56849	1.21529e-21
	CROCC2	6.68766	0.00336044
	SLC13A2	6.67638	0.000223257
	NEB	6.64673	0.000558465
	MMP8	6.64633	2.38462e-07
	APOA4	6.60895	4.00675e-39
	CCDC190	6.60669	0.000267998
	TPO	6.42754	0.000112185
	TGM3	6.08739	4.01168e-26
	MELTF	6.02377	8.6973e-05
	PAPPA	5.94571	0.00349227
	CRISP3	5.92646	0.000222115
	S100A12	5.92242	5.50399e-27
	S100A8	5.72364	3.87336e-22
	TMEM92	5.65892	0.00125348
	RAB3C	5.62902	0.00537767
	TIMP1	5.55858	7.56178e-22
	CDH16	5.50574	0.00584441
	PADI3	5.42185	0.0208576
	ARNT2	5.26688	1.39742e-06
	SLC6A7	5.24421	1.94782e-06
	KIF1A	5.21394	9.16517e-09
	H2AC6	5.20677	2.02264e-16
	BNIP5	5.14323	5.82726e-08
	MS4A8	5.1424	1.05559e-05
	HAL	5.1389	6.36694e-71
	CA12	5.0633	0.00615258
	IL1R2	5.06053	3.58096e-49
	IL1A	5.03569	1.48358e-11
	LCN2	5.0325	4.84493e-10
	PPBP	5.03127	0.0152291
	FAM163A	4.98733	0.000729997
	NNMT	4.92758	1.11411e-25
	CXCL8	4.82436	1.87752e-14
	MISP	4.80536	1.0851e-17
	PIWIL2	4.76744	0.000492764
	TNFAIP6	4.70944	1.34433e-20
	U1	4.70787	0.0166613
	TGM1	4.66684	2.78063e-10
	MMP1	4.52045	0.00210951
	GPR84	4.51932	2.6685e-31
	PADI4	4.36125	4.89198e-09
	HMGCS2	4.35441	0.00374867
	A3GALT2	4.35419	0.00612502
	FFAR2	4.29023	1.13924e-19
	ART3	4.20597	0.000140607
	BDKRB2	4.17192	0.000370358
	CXCL9	4.10468	2.44654e-06
	EPO	4.07369	0.0425352
	PTPRZ1	3.94193	8.71783e-05
	CHI3L2	3.9377	1.29376e-12
	FKBP1B	3.89871	1.32917e-17
	RAB27B	3.83257	8.72239e-14
	LTF	3.80108	0.000221906
	MYBPH	3.77728	1.23472e-05
	TMEM52	3.71843	0.000222115
	STK33	3.71029	0.0125117
	SLC44A4	3.68716	5.45912e-10
	MTMR7	3.63621	8.02272e-20
	CRTAC1	3.59682	0.0323094
	HMCN2	3.59365	0.000436221
	NETO2	3.57185	0.00207118
	RASD1	3.54553	4.39523e-07
	TNC	3.54462	8.02616e-15
	ARMC12	3.49935	1.46111e-06
	SRPX2	3.48135	8.4712e-13
	PLIN2	3.48068	1.00161e-13
	TMOD1	3.42187	0.048415
	CDA	3.41813	4.24818e-07
	BATF3	3.40578	2.15795e-11
	TREM1	3.40247	1.00946e-06
	CHIT1	3.40079	0.0307492
	NRG1	3.36264	6.70182e-05
	KCNG2	3.35906	0.0237065
	ACKR2	3.34326	4.88351e-09
	CDH17	3.32199	1.04994e-06
	SNORA71	3.31067	0.00881954
	LIPG	3.26792	2.94708e-07
	CHI3L1	3.24933	5.87574e-07
	IL22RA2	3.24147	0.0293019
	UPP1	3.23726	1.8665e-05
	ACOD1	3.1826	1.043e-37
	NOCT	3.14647	1.84236e-05
	ABCC11	3.13553	2.255e-12
	F2RL2	3.13515	0.00105204
	LGALS3	3.09543	4.44536e-07
	C2CD4D	3.07673	0.0257724
	KIF5A	3.05882	0.00606693
	ISM1	3.03707	0.0228977
	AGXT	3.02281	1.394e-31
	ADAM8	3.01456	2.69435e-07
	NFE2	3.00653	3.05954e-07
	ZBTB16	2.99995	1.13859e-11
	CXCL2	2.96531	0.00315334
	ITIH4	2.9263	2.62192e-05
	IL23R	2.9143	0.0311542
	ARRDC4	2.89279	8.89989e-11
	SLC38A1	2.88652	6.5141e-12
	ARG2	2.87791	0.00108226
	OSCAR	2.87142	1.32258e-11
	SLC5A6	2.85931	1.0514e-15
	PER1	2.8575	2.5975e-06
	C15orf48	2.84292	9.26316e-16
	KCNJ15	2.84201	1.61361e-06
	CKAP4	2.80913	1.17619e-06
	SULT2A1	2.79876	1.47835e-18
	CSF3R	2.79138	2.90323e-17
	CD72	2.78464	2.23077e-07
	SLAMF7	2.77234	8.53002e-15
	PPARG	2.75789	0.0459397
	TNIP3	2.72697	3.07265e-09
	PLAT	2.71106	7.06627e-06
	SLCO4A1	2.7052	4.09785e-08
	ARG1	2.70292	3.14968e-14
	PCK1	2.70189	0.000110609
	GADD45B	2.67614	3.04593e-11
	CELSR3	2.67453	0.00112736
	PHLDA1	2.63358	0.0011875
	CAD	2.63096	0.0016646
	ATP8B4	2.59352	1.0157e-13
	CEND1	2.58218	0.0342564
	JUNB	2.57501	1.04337e-19
	SIK1	2.55533	4.48447e-08
	SAMSN1	2.55494	9.58805e-15
	GNMT	2.55405	3.14613e-06
	CRACDL	2.55034	0.00844992
	SLC11A1	2.53603	4.48658e-10
	TMEM100	2.53135	0.000122157
	SLC66A2	2.52979	6.3318e-18
	SRGN	2.5267	2.47008e-27
	AFMID	2.52517	4.69618e-12
	CNGA4	2.52053	0.000182523
	FSTL3	2.51629	1.53239e-09
	MMP9	2.51621	2.39036e-05
	SLC16A3	2.50543	1.92904e-06
	RYR1	2.50486	0.0351119
	MCTP2	2.50373	5.3423e-06
	B3GNT5	2.49678	0.00010353
	PLA2G2D	2.49431	2.53051e-07
	CTH	2.49402	2.59758e-05
	YBX3	2.49218	5.37494e-08
	TRPM8	2.47993	0.000363846
	RIPPLY1	2.47093	0.000876655
	HK2	2.46971	3.33585e-06
	EMILIN2	2.44288	4.37815e-15
	ZFP36	2.44061	7.0729e-05
	PLCXD3	2.42681	4.09629e-05
	VDR	2.40683	0.0132932
	KCNJ2	2.40313	1.13009e-06
	LTB4R	2.38796	0.0128963
	SLC13A5	2.37191	1.64294e-05
	UNC5CL	2.35895	3.59408e-05
	SH2D4B	2.34627	0.011431
	CD274	2.3413	0.00850772
	PI15	2.33661	0.0248214
	EGFLAM	2.3335	1.76456e-08
	CTPS1	2.32902	0.00237568
	BCAT1	2.32518	0.00744507
	AMBN	2.31476	1.13024e-09
	ADGRG3	2.30965	1.72765e-11
	RASL10B	2.30878	4.09328e-13
	IDO1	2.30608	0.000866842
	FOSL2	2.2982	0.00178407
	IER5	2.29564	1.17483e-11
	GALNT2	2.28761	8.14511e-32
	F13A1	2.28111	1.58457e-07
	PPP2R3A	2.26906	1.53372e-06
	NPM3	2.26866	0.0010508
	VCAN	2.26234	9.13569e-09
	BAG3	2.25958	6.26562e-11
	BCAS4	2.25926	0.001696
	KRT18	2.25484	0.00015791
	SLA	2.2475	5.24147e-19
	SERPINB8	2.24578	0.000481629
	MREG	2.24543	1.83478e-05
	SLC16A10	2.2271	0.00015791
	COL5A3	2.22032	1.86176e-07
	CCL4	2.21807	3.0411e-10
	EMP1	2.21772	0.00212676
	TP53I3	2.21415	0.012984
	SERPINE1	2.21412	0.00344028
	MPST	2.2105	0.0167498
	MORN4	2.20638	0.0354648
	HK3	2.20167	4.20215e-09
	SLC25A25	2.19251	9.61919e-15
	SOD2	2.1908	3.22894e-19
	ERAS	2.18432	0.013421
	KRT80	2.18102	0.000827367
	STX3	2.17944	0.019969
	AOAH	2.1667	0.00123837
	DUSP2	2.15708	8.81831e-07
	FSCN1	2.15587	1.79246e-06
	TEAD4	2.14291	0.0178014
	H2BC18	2.1321	0.0334615
	CD44	2.12881	0.00170087
	CSRNP1	2.12235	7.19796e-05
	SHOX2	2.12005	0.0331223
	MROH2B	2.1196	0.0191256
	SLC25A34	2.10821	0.0259116
	IER3	2.09572	0.0101599
	SYN1	2.08301	0.0422254
	CLEC7A	2.07894	0.0389559
	C1QTNF4	2.07187	0.0212033
	IL6	2.06904	0.017539
	DENND2D	2.06673	4.29488e-06
	GPT2	2.05085	0.0013455
	ADAMTS1	2.04592	0.00180235
	TLR2	2.02734	0.000110232
	SLC37A2	2.02516	5.23971e-05
	ALPL	2.0229	9.46225e-11
	ZPR1	2.01537	3.85339e-05
	CCR1	2.01303	7.16777e-06
	TRNP1	2.00928	0.00522665
	APOA5	2.00559	0.00680456
	FKBP5	2.00291	8.51849e-06
	ZNF593	1.99892	0.00247197
	SLC35B4	1.99534	0.00100585
	BZW2	1.99501	1.09682e-05
	LNX2	1.97369	1.11249e-23
	ANGPT4	1.95819	0.00277031
	P2RX1	1.95365	0.000669398
	S100A14	1.94976	0.00913728
	ADAMTSL4	1.94627	2.85961e-09
	CXCL14	1.92774	0.0113463
	RDH11	1.92515	4.50848e-07
	EVA1C	1.91933	0.0471222
	BCL3	1.9136	9.6763e-06
	MMP24	1.91291	0.000458474
	PCSK5	1.91162	1.97118e-05
	EBI3	1.90326	5.02506e-09
	PPM1K	1.9005	0.00187338
	RAP1GAP	1.89965	0.00408028
	AASS	1.89708	2.42937e-07
	S100A6	1.89653	0.000899508
	SHROOM1	1.89358	1.26842e-05
	GNL3	1.8933	0.00358966
	IL10RB	1.87985	2.10035e-09
	BCL2A1	1.87392	4.92912e-06
	RRP12	1.87026	0.000886581
	DNAH9	1.86154	0.0119893
	SCN1B	1.85809	0.0213067
	SOCS3	1.84982	0.000497717
	TMEM71	1.84862	9.41165e-06
	KRT8	1.84732	0.00434582
	ABHD5	1.83886	3.61692e-07
	C8orf34	1.8296	3.35431e-08
	IFRD1	1.8261	0.00233406
	PPIF	1.82084	1.22587e-08
	CD48	1.79689	3.94771e-09
	ENDOD1	1.78851	1.37348e-06
	DOK3	1.78557	1.1241e-05
	APCS	1.78475	0.00739918
	METTL1	1.78385	3.85339e-05
	H2BC21	1.78342	0.037249
	SLC2A6	1.7812	2.99891e-08
	SPP1	1.78063	0.0311941
	NLRP3	1.77553	4.72262e-14
	NCF1	1.77178	2.10218e-05
	PARM1	1.77088	0.000605188
	CLEC1A	1.76961	0.0107579
	IL18RAP	1.76151	0.00218594
	TNF	1.75275	8.77887e-06
	SUCLA2	1.75252	1.87752e-14
	HGD	1.74908	0.000479389
	BTG3	1.74659	0.00267516
	HIGD1A	1.7452	2.64337e-06
	SLC18A1	1.74252	8.81831e-07
	NDUFAF4	1.74133	0.00334458
	P2RY2	1.72975	0.00301538
	SLC39A13	1.72629	0.00785759
	FAS	1.72262	0.0010357
	ATF3	1.71776	0.00320204
	GPR65	1.71735	0.00889004
	AOC2	1.70223	0.0274797
	SUCO	1.69887	5.55513e-13
	HCK	1.69372	8.97891e-10
	WFS1	1.69177	9.66254e-09
	ZNRF1	1.68786	3.96555e-05
	TAF4B	1.68298	0.0231727
	LTA4H	1.67264	0.00135541
	OLR1	1.67231	0.0451878
	LPIN3	1.6673	0.00456663
	TRIM16	1.65738	0.00326061
	CFAP100	1.65494	0.00881954
	IKBKE	1.6545	4.49649e-07
	POLR1G	1.65272	0.0247468
	TNFRSF21	1.64979	3.06556e-09
	CEBPB	1.64631	2.21845e-06
	PIK3R5	1.64626	2.07627e-07
	MXD1	1.64562	0.00128401
	FAM221A	1.64201	0.0226824
	ADM	1.6387	1.68104e-06
	FYB2	1.62862	0.00823855
	ABCG2	1.62749	0.017759
	TNFSF8	1.62714	0.000162456
	SMYD4	1.61451	0.0002776
	PPA1	1.61214	2.10264e-11
	BIRC3	1.61207	1.58931e-12
	GSTO2	1.60808	0.0357838
	CAPG	1.6065	2.23446e-05
	PLPP5	1.60525	0.00550327
	SPI1	1.60181	5.41743e-12
	PHLDA2	1.59895	0.0477778
	SELENOM	1.59733	0.000146625
	PMM1	1.59359	0.00435718
	SLC39A14	1.58813	4.45854e-08
	RASGRP4	1.58799	3.85016e-06
	PTPN1	1.57171	2.59494e-10
	IGFBP4	1.57079	4.55229e-06
	GPAT3	1.56907	0.000949505
	SOCS1	1.56522	0.00726656
	SLC1A2	1.56449	0.00676913
	PLAUR	1.5525	0.00112032
	G6PC1	1.5491	0.00112599
	TPD52L1	1.54752	0.00479083
	ASS1	1.54694	0.0292651
	MYO5A	1.54406	0.00138871
	ENOPH1	1.54304	1.37043e-06
	IL4R	1.54119	0.00182361
	SBNO2	1.53986	1.48243e-05
	POU2F2	1.53884	0.000104202
	KCNIP3	1.53072	0.0251346
	TNFRSF11B	1.52795	0.003636
	PPAT	1.52488	0.00311384
	TAT	1.52281	5.87348e-05
	PLEKHG6	1.51921	0.000541035
	WDR4	1.50923	0.00369955
	THBS1	1.50444	0.0238492
	MAP6D1	1.50119	0.0434186
	ODC1	1.49976	8.60957e-12
	CA11	1.49809	0.045417
	PDGFB	1.49643	0.000347307
	HSPH1	1.49314	0.000390296
	MRTO4	1.49255	0.00502226
	NDUFAF6	1.48576	0.00408028
	POMGNT2	1.4779	0.047945
	EMG1	1.47718	0.000417296
	QTRT1	1.47692	0.00202903
	SLC12A4	1.46362	2.02217e-05
	DPH5	1.46212	0.000155106
	GPD2	1.4615	1.79702e-05
	RRS1	1.4559	0.00825446
	MKRN2OS	1.45303	0.000351447
	SLC16A7	1.45296	0.00271434
	EEF1AKMT4	1.45076	0.000417296
	EXOSC5	1.45006	0.00453038
	TSPO	1.44184	1.02984e-05
	MPV17	1.43962	0.00748043
	MAP3K6	1.43892	0.000136684
	H1-3	1.43838	0.0335852
	TGM2	1.43834	2.3505e-07
	SORL1	1.43572	0.00434655
	PTGIS	1.43422	0.0161052
	PDXK	1.42766	1.42231e-10
	AMPD3	1.4218	2.45102e-07
	ZC3H12A	1.42082	0.000507659
	SFXN3	1.41531	0.00357674
	ETS2	1.41327	4.42639e-09
	SRM	1.41232	6.45465e-05
	SLC2A8	1.41157	0.0200367
	RPF2	1.40994	0.00476809
	PI4K2B	1.40847	0.0122042
	CCND3	1.40815	0.00721853
	SLC25A15	1.40689	0.00391371
	CLEC2B	1.40023	0.00757964
	KICS2	1.40001	0.00212654
	TRPM6	1.39882	0.00280079
	HDAC4	1.39809	3.1179e-08
	RNF152	1.39632	0.00277863
	NDRG1	1.39584	0.0184594
	PLIN3	1.39499	0.000321287
	RORC	1.38474	0.00368194
	GLTPD2	1.38326	0.0206185
	CYTH4	1.37846	0.00669919
	GLS2	1.37609	0.0189605
	POP1	1.36854	0.00145333
	METRNL	1.36591	5.88188e-05
	ATG16L1	1.35983	7.7018e-07
	CD244	1.35669	0.000805283
	CSTB	1.35334	1.92135e-06
	VCPKMT	1.35248	0.00187338
	ADAMTS6	1.3465	0.00717694
	MFSD13A	1.34428	0.00351297
	MGAM2	1.3374	1.87202e-08
	NFKBIA	1.33629	2.70207e-07
	PHLPP1	1.33124	0.000264052
	GRAMD2B	1.32697	0.00151541
	TLE3	1.32478	0.000180169
	CSF2RB	1.32431	0.000523651
	SERPINB10	1.31998	0.0227712
	SLC25A30	1.31157	0.0132357
	CCDC86	1.31088	0.00189827
	QTRT2	1.30633	0.0282755
	STX11	1.30614	0.00152567
	PIM1	1.30503	6.77238e-08
	ADAM15	1.30461	8.90792e-06
	FGG	1.29877	0.0192684
	SEMA4A	1.29776	0.000473543
	RRP7A	1.29703	0.001277
	PID1	1.29517	0.0146384
	THEMIS2	1.29325	4.34681e-08
	ABHD17C	1.2901	0.000491404
	GOT1	1.28844	0.0265021
	STK19	1.28504	7.15929e-06
	PTPN2	1.28105	1.68102e-05
	CIAPIN1	1.27878	0.00985609
	NOD2	1.27667	0.0417777
	MIX23	1.2766	6.05196e-05
	NOC4L	1.27471	0.00219926
	ACKR1	1.27432	0.0415181
	FNDC4	1.27229	0.00733054
	ADAP1	1.27095	0.000789597
	SNTB2	1.27076	1.60233e-05
	TSPAN6	1.26911	1.23054e-13
	ADORA2A	1.26388	0.000275833
	CASTOR2	1.25624	0.00288846
	ASNSD1	1.25596	0.000738834
	VWA5A	1.25457	0.0235676
	DNM1	1.25064	0.02021
	SLC7A1	1.24702	0.0476844
	NAT10	1.24605	0.00260225
	KBTBD8	1.24346	0.00441221
	MPZL2	1.2406	0.0142113
	EMCN	1.23969	0.00184321
	TSR1	1.23452	0.0191994
	MICALL2	1.23444	0.006325
	ZDHHC18	1.23274	0.000220144
	PLEK	1.22962	4.79946e-08
	PWP2	1.22738	0.017759
	MYD88	1.22578	6.11613e-09
	KCNQ5	1.22531	0.025585
	LRRK2	1.22229	0.000157055
	UTP20	1.22114	3.63211e-05
	HYAL1	1.21713	0.00556912
	DENND3	1.2146	0.0434186
	KCNQ4	1.21172	0.00795223
	SLC38A2	1.21063	3.15749e-05
	LONP2	1.20942	3.48322e-10
	DBNDD2	1.20926	0.00530476
	PLAGL2	1.2088	6.15767e-07
	ALOX5AP	1.20696	0.00375478
	MAP3K5	1.20482	0.00272343
	NABP1	1.20393	0.00465623
	STAT3	1.19925	0.00210951
	HPD	1.19738	0.0201245
	TSPAN13	1.19342	0.00050593
	TNFAIP3	1.1918	0.000126434
	FGB	1.1909	0.0305323
	NTMT1	1.18984	0.0463808
	SMPDL3A	1.18917	0.0440562
	ETNPPL	1.18795	0.0321048
	EDN1	1.1843	0.0297211
	C19orf38	1.17785	0.0259347
	CYCS	1.17766	2.17284e-05
	SLC15A3	1.17594	0.000194332
	SFI1	1.17491	0.00299204
	SLC1A5	1.17076	0.000104587
	IGSF8	1.16864	5.88188e-05
	GART	1.16613	7.80275e-05
	UBALD2	1.16605	0.000519567
	CLCN2	1.16486	0.0266083
	STIMATE	1.16298	0.00104919
	SOAT1	1.15981	6.08367e-06
	ANXA5	1.15733	0.00383494
	S1PR4	1.15556	0.00969963
	POLR3H	1.15461	0.0239476
	TLNRD1	1.15411	9.04494e-05
	TXNL4B	1.15212	0.0172743
	ATPSCKMT	1.15106	0.000147349
	CREB3L3	1.14919	0.00266094
	TMEM181	1.14771	0.0475112
	RAP2B	1.14606	0.0456391
	DDX56	1.14478	0.0254583
	CHRD	1.14412	0.000146617
	RASSF2	1.14238	0.00104013
	GALK1	1.14178	0.000315583
	PLBD2	1.14117	0.00936629
	USP10	1.14016	7.21141e-09
	PIGH	1.13867	0.00388877
	MLEC	1.13731	0.00114437
	TYROBP	1.1363	0.0018203
	ENPP1	1.13463	1.0742e-05
	CD300C	1.13177	0.00431732
	PEA15	1.12971	0.00577381
	NEXN	1.12771	0.047723
	CAVIN3	1.12584	0.00044726
	PSTPIP1	1.12429	0.000287347
	GAS7	1.11989	0.0151868
	OLFM1	1.11967	0.0145791
	AATF	1.11888	0.0289396
	CLDN4	1.11585	0.020196
	LDHA	1.11488	0.015961
	SFXN4	1.10891	0.0120245
	MIDN	1.106	2.29949e-07
	BCAR1	1.10556	0.0238524
	SLC16A6	1.1043	0.00401554
	PLD2	1.10306	0.0223026
	IFNGR1	1.10027	0.0242761
	FHIP1B	1.10019	0.00032499
	GTF3C6	1.09485	0.0292651
	IL2RG	1.0948	2.64361e-05
	NFKB2	1.09123	5.89339e-05
	PEDS1	1.08988	0.00503057
	TBC1D1	1.08533	0.0463727
	PFKFB2	1.0817	0.00666
	CRISPLD2	1.08066	0.0106772
	UBIAD1	1.08057	0.00256982
	IGSF6	1.07813	2.12423e-05
	PLEK2	1.07776	0.000325869
	DDX28	1.07666	0.00985609
	NIBAN1	1.07047	0.000684359
	SLC37A4	1.06888	0.026435
	IL10	1.06789	0.0256362
	COX17	1.06529	6.95782e-05
	JAG1	1.06421	3.66446e-05
	POLR3D	1.06139	0.0109373
	CPT1A	1.05901	0.0160768
	IQCB1	1.0584	0.0127836
	NFAM1	1.05499	0.00579837
	CLCN5	1.05308	0.0063181
	PTK2B	1.05133	0.00234864
	DPH6	1.05006	0.0103544
	FAM111A	1.04953	0.000588917
	PUM3	1.04936	0.0185595
	MLYCD	1.04776	0.00992537
	DUS4L	1.04676	0.038919
	MFSD4B	1.04657	0.0469251
	CEBPD	1.0462	0.0215237
	RBM19	1.04536	0.00943859
	CHCHD4	1.04501	0.0332059
	SLC7A2	1.04109	0.000427172
	DOCK5	1.0383	6.45831e-05
	SLC25A38	1.03814	0.00141807
	NR2C2AP	1.03568	0.0153541
	LENG9	1.03451	0.000616454
	AVPI1	1.03248	0.000458474
	UBTD2	1.03102	0.0113217
	PAPSS2	1.0299	0.0218281
	ZNF219	1.02911	0.00920346
	CHAC2	1.02838	0.045461
	A4GALT	1.02795	0.0094386
	COA4	1.02561	0.00263254
	ZNRD2	1.02502	0.0127374
	HSPA4L	1.02477	0.00273867
	ETV6	1.02355	2.23077e-07
	C5AR1	1.02296	0.00279111
	SERPINB1	1.02182	0.0180872
	SLC43A3	1.01863	0.000619648
	ATP6V1F	1.01848	0.00141478
	INTS2	1.01694	0.000362297
	SLC4A1AP	1.01662	0.000435428
	DUS2	1.01577	0.00129053
	PLAC9	1.01557	0.0388636
	UTP18	1.01214	0.0232917
	ZDHHC21	1.01176	0.00929413
	MMP14	1.01084	0.0177865
	PTGER4	1.00795	0.00205976
	IFI30	1.00692	0.00142844
	ATP8B3	1.00638	0.00987967
	P4HA2	1.00501	0.0130594
	S100A11	1.00376	0.0108486
	CD80	1.00354	0.0114946
	AGTR1	1.00314	0.000459214
	EEF1E1	1.00252	0.00298624
Unammed	ABCB1A	2.02467	0.0183782
	ABCB1B	2.02467	0.0183782
	ABCG3	2.35021	0.00992353
	AGTRAP	1.40035	2.88413e-06
	AHSA2	1.72984	3.37945e-08
	AI467606	1.22187	0.000995894
	APOBR	1.49638	1.40299e-06
	ARHGEF4	2.50245	0.0340477
	ATP1B3	1.09076	0.000605188
	ATP6AP1L	1.09158	0.00672832
	BC035947	2.03187	0.011339
	CCL6	3.99224	1.59852e-35
	CCL9	3.99224	1.59852e-35
	CD300A	1.91069	2.14494e-05
	CD300LD	3.38393	0.0116109
	CD300LD2	3.38393	0.0116109
	CD300LD3	1.34286	0.000264052
	CD300LD4	3.38393	0.0116109
	CD300LD5	1.34286	0.000264052
	CD300LF	3.38393	0.0116109
	CD33	1.0882	0.00774136
	CD46	1.15945	1.58562e-07
	CD55	1.80386	2.2944e-08
	CD55B	1.80386	2.2944e-08
	CEACAM1	1.80386	2.2944e-08
	CEACAM10	1.80386	2.2944e-08
	CEACAM2	1.80386	2.2944e-08
	CLCA4A	2.81205	0.0246476
	CLCA4B	2.81205	0.0246476
	CLEC4A1	3.65949	0.000473033
	CLEC4D	6.37861	1.50842e-13
	CLEC4E	5.35365	9.95448e-14
	CSTA1	5.13823	0.000461561
	CSTA2	5.13823	0.000461561
	CSTA3	5.13823	0.000461561
	CSTDC4	5.13823	0.000461561
	CSTDC5	5.13823	0.000461561
	CSTDC6	5.13823	0.000461561
	CXCL1	4.62735	2.34348e-08
	CXCL13	6.61815	2.05972e-06
	CXCL3	2.49839	0.00104013
	CXCR1	1.70676	5.59725e-05
	CXCR2	1.70676	5.59725e-05
	FCGR2B	2.90203	0.0174826
	FCGR3	2.90203	0.0174826
	FCNB	2.4142	2.26634e-07
	GM5849	5.8801	9.57342e-20
	GM7592	1.88132	0.00115244
	GM22786	1.88132	0.00115244
	GM50478	1.88132	0.00115244
	GUCY1B2	6.01015	4.97248e-05
	H2AC18	2.58746	0.000390296
	H2AC19	2.58746	0.000390296
	HCAR2	4.23573	1.29964e-06
	HSBP1L1	4.45688	1.26555e-06
	HSPA1A	1.15181	0.0472362
	HSPA1B	1.15181	0.0472362
	ICAM2	1.79537	8.92135e-12
	IFITM1	2.61433	0.00128401
	IFITM2	2.61433	0.00128401
	IFITM3	2.61433	0.00128401
	IFITM7	1.9516	0.00987967
	IL18BP	1.8721	0.000461561
	IL1B	4.41215	2.3057e-11
	LAIR1	1.33123	0.00225764
	LDHB	1.35827	0.023505
	LILRA5	2.88323	3.22579e-13
	LILRA6	2.88323	3.22579e-13
	LILRB4A	2.88323	3.22579e-13
	LILRB4B	2.88323	3.22579e-13
	MAB21L4	5.08401	0.0129488
	MCEMP1	6.73264	7.51153e-37
	MUC13	4.45049	1.00504e-06
	MUC16	5.18868	0.0212807
	MYCL	2.09952	7.47923e-07
	PCTP	1.94274	0.00259083
	PDZK1IP1	2.68997	0.013832
	PIRA1	2.88323	3.22579e-13
	PIRA12	2.88323	3.22579e-13
	PIRA13	2.88323	3.22579e-13
	PIRA2	2.88323	3.22579e-13
	PIRB	1.49754	0.0462122
	PRG4	1.21127	0.0446751
	PSMG2	1.06003	0.00308379
	PVR	1.55371	0.0363965
	REG3A	5.2223	0.018383
	REG3B	9.14355	2.10235e-10
	REG3D	5.2223	0.018383
	REG3G	5.2223	0.018383
	S100A9	5.8801	9.57342e-20
	SAA3	3.76837	2.70868e-05
	SELE	3.48826	0.00542746
	SERPINA3A	1.91777	0.0303975
	SERPINA3B	1.91777	0.0303975
	SERPINA3C	1.91777	0.0303975
	SERPINA3F	1.91777	0.0303975
	SERPINA3G	1.91777	0.0303975
	SERPINA3I	1.91777	0.0303975
	SERPINA3J	1.91777	0.0303975
	SERPINA3K	1.91777	0.0303975
	SERPINA3M	1.91777	0.0303975
	SERPINA3N	1.91777	0.0303975
	SIGLECF	1.0882	0.00774136
	SIGLECH	1.0882	0.00774136
	SLC2A3	1.55785	0.00300926
	SMIM24	2.9747	0.00550109
	SNORA26	2.9747	0.00550109
	SPIN1	3.99796	4.667e-40
	STFA1	5.13823	0.000461561
	STFA2	5.13823	0.000461561
	STFA2L1	5.13823	0.000461561
	STFA3	5.13823	0.000461561
	THA1	1.30886	2.54378e-08
	TREML2	1.93129	2.84488e-06
	WFDC12	4.15698	6.68663e-09
	WFDC21	7.26523	2.40799e-07

## Sheet: LPS down
	external_gene_name	log2FoldChange	padj
	AACS	-2.08	6.5141e-12
	ABCA4	-2.88029	1.34133e-12
	ABCA6	-1.77112	0.00860008
	ABCA8	-2.04284	0.000121726
	ABCA9	-2.1155	0.0245417
	ABCB11	-2.3577	0.0267707
	ABCC6	-1.56677	0.00346066
	ABCC8	-6.05383	1.94421e-19
	ABCG1	-1.13267	0.000676239
	ABCG5	-1.78599	0.0260841
	ABHD18	-1.11818	0.00707888
	ABHD2	-1.36105	5.29562e-06
	ABTB2	-1.46258	0.0300173
	ACACA	-1.791	2.38626e-05
	ACAT2	-3.6725	8.09386e-41
	ACOT12	-2.41362	1.2973e-07
	ACOX2	-1.16939	0.0438445
	ACSF2	-1.04685	0.00269605
	ACSL3	-1.16477	0.00257562
	ACSM3	-2.53275	8.73844e-05
	ACSS2	-3.19425	1.85841e-07
	ADAD1	-3.33262	0.0290388
	ADAM23	-1.44279	0.0137492
	ADAMTS14	-1.35728	0.0447905
	ADAMTSL1	-1.45313	0.0103061
	ADGB	-1.25532	0.00547237
	ADGRV1	-2.1838	2.96709e-06
	ADH4	-3.51528	1.33546e-05
	ADHFE1	-2.09622	0.0108559
	ADK	-1.16454	0.00994725
	ADRB2	-1.82054	0.00464901
	ADTRP	-3.00686	0.000121204
	AFM	-2.04145	9.077e-05
	AGMAT	-2.02347	0.00283251
	AGMO	-2.36366	3.19161e-06
	AHSG	-2.66283	1.59783e-22
	AHSP	-2.68867	0.00104013
	AIF1L	-2.43861	2.63889e-05
	AIG1	-1.82057	0.00239039
	AKAP5	-1.67512	0.00264831
	AKR1D1	-2.14784	0.00282962
	AKR7A2	-1.46397	0.00502226
	ALAS2	-2.43266	0.000448249
	ALB	-3.10887	7.43611e-10
	ALDH1A1	-2.18227	0.000430692
	ALDH1B1	-1.29767	8.67621e-05
	ALDH2	-1.25154	4.36545e-05
	ALDH5A1	-2.26606	1.67116e-05
	AMBP	-1.25792	2.27635e-09
	AMIGO2	-1.09061	0.0445903
	ANG	-1.30356	2.36286e-05
	ANGPTL3	-3.07169	0.000370358
	ANGPTL7	-3.21082	0.0223124
	ANGPTL8	-4.00624	0.00761138
	ANKH	-1.91563	0.00163032
	ANLN	-1.25693	0.0214342
	ANO1	-1.84244	0.000417046
	ANPEP	-1.42808	0.00576812
	ANXA9	-1.00008	0.0165737
	APCDD1	-1.40317	0.0020252
	APOF	-2.472	6.7334e-05
	APOH	-1.73912	4.48447e-08
	APOM	-1.23678	0.0132562
	ARHGAP8	-1.20158	0.0094191
	ARHGEF26	-1.7962	0.00680788
	ARHGEF37	-1.46477	0.000213009
	ARL3	-1.30172	0.0130145
	ARL4A	-1.32265	1.33047e-08
	ARSD	-1.06942	4.48447e-08
	AS3MT	-1.33707	0.0479903
	ASAP2	-1.02225	7.34177e-06
	ASAP3	-1.17477	0.00140472
	ASCL1	-3.08492	0.00525665
	ASF1B	-1.38191	0.0305162
	ATF5	-1.71396	5.02506e-09
	ATOH8	-1.26902	0.0156249
	ATOSA	-1.2601	0.0066048
	ATRNL1	-1.31675	0.0182294
	AUTS2	-1.06497	3.64255e-05
	B3GNT4	-3.03161	2.5975e-06
	B4GALT6	-1.32041	0.020726
	BANK1	-1.11631	0.0311542
	BBOX1	-1.67832	0.000763118
	BCAR3	-1.49136	1.09682e-05
	BCAT2	-1.46955	0.0124567
	BCO1	-2.53166	1.0606e-09
	BHLHA15	-1.16766	0.0425352
	BHMT2	-1.25735	0.0326515
	BLTP3B	-1.14695	0.00167979
	BMF	-1.49458	0.0119789
	BMX	-1.23632	0.00776648
	BOK	-1.03258	1.05559e-05
	BPHL	-2.17529	4.33093e-07
	C8A	-1.51968	0.0387642
	CA3	-6.96763	6.02819e-05
	CABYR	-3.15194	2.08421e-11
	CACNB4	-1.97176	0.0228977
	CADM1	-1.07743	0.0135463
	CADM3	-3.25936	0.0276483
	CADPS2	-1.30263	1.68102e-05
	CAPN11	-2.58183	0.00646313
	CARF	-1.58185	4.62294e-06
	CARHSP1	-1.02099	0.000258277
	CAT	-2.23039	0.0211149
	CBR1	-8.48652	0.00946879
	CBR3	-3.99119	9.74671e-13
	CCDC149	-1.41714	5.59725e-05
	CCDC152	-1.51543	0.0151294
	CCL16	-1.8727	8.07827e-06
	CCN3	-1.6468	0.00635923
	CCND1	-1.00329	0.0285434
	CD180	-1.53624	0.000737025
	CD1D	-1.84762	0.000411377
	CD209	-4.37222	4.97248e-05
	CD99L2	-1.02568	0.00238538
	CDH1	-2.12108	3.2086e-23
	CDO1	-1.40125	0.00492528
	CDON	-1.56599	0.00131174
	CDR2L	-1.06489	0.0099839
	CEBPA	-1.26669	1.90746e-05
	CELSR2	-3.34295	7.78834e-16
	CEP128	-1.04938	0.0142194
	CES3	-1.82353	0.000397498
	CFAP61	-2.11091	0.0281978
	CFI	-1.87016	0.000881196
	CHKA	-2.35113	3.99285e-09
	CHN2	-1.33125	0.000138996
	CHPT1	-1.29692	0.00922513
	CHRNA2	-4.82512	0.0120408
	CITED2	-1.28456	0.01247
	CKAP2L	-1.14513	0.0028182
	CLCN6	-2.02649	2.4483e-28
	CLDN15	-2.64266	0.00021134
	CLEC10A	-1.48061	0.0129568
	CLEC4G	-2.48522	3.17577e-06
	CLSTN2	-2.44456	0.0473328
	CMKLR2	-3.32025	0.00636642
	COL15A1	-1.0471	0.0331943
	COL18A1	-1.01189	2.42937e-07
	COL4A3	-1.32477	0.000876655
	COL4A4	-1.16292	0.0310398
	COL4A5	-1.38682	0.0231855
	COL4A6	-1.59607	0.0189394
	COMT	-2.48818	3.30179e-06
	COPZ2	-2.67771	2.68593e-13
	CORO6	-1.63388	1.97118e-05
	CPEB4	-1.0209	8.29121e-05
	CPQ	-1.30907	0.000816697
	CPZ	-1.78352	0.0364679
	CRABP1	-2.12413	0.0225699
	CRHR2	-1.31099	0.0185641
	CRY2	-1.53246	1.4228e-10
	CRYZ	-1.32762	0.000169588
	CSPG4	-1.26442	0.00414083
	CTDSPL	-1.22996	0.00291455
	CTNNA3	-1.16068	0.0435643
	CTSF	-1.31365	0.000224718
	CTXND1	-1.75318	0.00304314
	CUL7	-1.04688	0.0020252
	CYP1A1	-5.80302	2.59914e-18
	CYP1A2	-3.27852	2.22147e-05
	CYP26A1	-4.14969	2.34272e-24
	CYP27A1	-1.85015	6.05196e-05
	CYP2B6B	-2.59202	0.0103061
	CYP2U1	-2.59852	3.58382e-05
	CYP4A21	-3.8485	9.36631e-08
	CYP4V2	-2.29359	2.41049e-09
	CYP51A1	-3.83815	5.25335e-31
	CYP7A1	-6.25643	3.74204e-05
	DAPK2	-1.41975	0.000508267
	DBI	-1.46697	0.000336314
	DCAF6	-1.14164	3.3559e-06
	DCPS	-2.28761	3.57524e-09
	DDT	-1.61764	0.00114684
	DECR1	-1.8244	7.92056e-05
	DGKB	-3.0555	0.0314429
	DHCR24	-2.31813	0.00328226
	DHCR7	-1.95984	3.85752e-10
	DHDH	-1.67983	0.00127626
	DHRS3	-1.7675	5.29562e-06
	DHRS7	-1.11571	0.00333556
	DIO1	-2.4122	9.41923e-28
	DIO2	-5.16259	1.0514e-15
	DIPK2A	-1.15878	0.00223784
	DKK1	-2.64353	0.0156249
	DLG2	-1.46128	0.00141807
	DLK1	-2.70254	0.0119391
	DLL4	-1.01502	0.0196849
	DMD	-1.05141	4.09785e-08
	DMGDH	-2.44273	6.20171e-06
	DMKN	-1.81886	0.0298717
	DMP1	-1.04242	0.00345859
	DNA2	-1.17667	0.0395291
	DNAJC12	-1.28481	0.000461965
	DNM3	-2.14536	3.96624e-07
	DPYS	-1.89652	0.0140088
	DRP2	-2.41286	0.00223758
	DVL2	-1.15888	6.64536e-05
	DYRK1B	-1.04683	1.95163e-07
	DZIP1	-1.30077	0.00263254
	E2F1	-1.72568	5.63671e-06
	E2F7	-1.25797	0.0330219
	EBP	-3.35859	5.27719e-23
	EBPL	-1.438	0.00016384
	ECHDC1	-3.36287	5.11535e-06
	ECHS1	-1.42458	1.24733e-06
	ECI1	-1.33832	0.0128433
	EEF2K	-1.18312	3.21532e-07
	EGR1	-1.04014	0.00672832
	ELOVL5	-1.29262	0.00404292
	ELOVL6	-2.4255	0.00101876
	EMID1	-1.38073	0.0010034
	EMILIN1	-1.15645	0.00046633
	EPB41L4B	-1.25042	0.0221772
	EPHX2	-2.31569	6.0511e-05
	EPM2AIP1	-1.11385	0.000807949
	EPS8L1	-1.70705	0.027889
	EREG	-1.48928	1.3883e-07
	ERG28	-1.82682	0.00894614
	ESR1	-1.44808	5.27667e-05
	EXTL1	-2.14961	8.85415e-08
	F12	-1.03429	0.000459214
	F5	-1.52238	0.026463
	FABP3	-1.69831	0.000177971
	FADS1	-6.08437	2.76474e-55
	FADS2	-5.68834	2.01871e-129
	FADS6	-1.42776	0.0377188
	FAM167A	-3.02883	0.00839697
	FAM20A	-1.25808	0.00463031
	FAM81A	-3.3168	1.00946e-06
	FASN	-4.72661	1.01677e-29
	FBLN1	-2.0679	7.21141e-09
	FDFT1	-3.81145	4.73875e-13
	FDPS	-3.96699	8.98656e-59
	FERMT2	-1.01332	0.00210053
	FETUB	-2.83977	1.59692e-09
	FIBIN	-1.60893	0.000351447
	FLT3	-1.45491	0.0247912
	FMO1	-1.35273	9.58277e-05
	FMOD	-1.18579	0.00083678
	FN1	-1.41643	0.000634715
	FNDC1	-1.6133	0.00128401
	FNDC5	-2.64712	4.97788e-05
	FNDC7	-3.02602	0.0114314
	FOLR2	-1.20519	0.0151901
	FRY	-1.7507	4.20521e-09
	FUT1	-1.74789	0.0244765
	FZD1	-1.00954	0.000785014
	FZD5	-1.02992	0.00890816
	GABRQ	-7.63002	9.59051e-07
	GAREM1	-1.14569	0.00708272
	GARNL3	-1.39843	0.00396492
	GATM	-3.63189	1.42086e-07
	GBA3	-2.23952	0.0226653
	GBE1	-1.17649	0.000155812
	GC	-1.35365	0.000805844
	GCLC	-2.79987	9.3941e-08
	GEN1	-1.32178	0.0120224
	GGH	-1.01704	0.00248
	GIPC2	-2.88172	8.18265e-09
	GLB1	-1.08712	7.89369e-05
	GLB1L	-1.28237	4.65005e-10
	GLUD1	-1.73017	3.39074e-10
	GNA14	-1.0906	0.021425
	GNG7	-1.23004	9.10425e-05
	GPAM	-3.8824	1.75976e-18
	GPBAR1	-1.40532	0.0025919
	GPC3	-1.3984	0.00134059
	GPLD1	-1.56702	0.000629458
	GPR137C	-3.06305	0.00434117
	GPR17	-1.49326	0.0100431
	GPR31	-1.2307	0.0488046
	GPSM2	-1.15255	0.00364497
	GRAMD1B	-1.34173	0.0123174
	GSDMB	-2.07775	0.00326061
	GSN	-1.70075	0.000740215
	GSTK1	-1.35308	0.0311968
	GSTT4	-2.09892	0.031951
	GUSB	-1.48527	9.97086e-05
	H1-0	-1.03977	0.0255727
	HABP2	-1.85048	0.000105913
	HACD2	-1.25787	1.13601e-06
	HAO1	-2.25333	0.0133311
	HBEGF	-1.10803	0.00285823
	HECTD2	-1.65475	0.000916492
	HEYL	-1.6252	0.00215433
	HGFAC	-1.07347	0.0011199
	HHIP	-1.19427	0.000991657
	HIBCH	-1.2302	0.0184882
	HJURP	-1.12861	0.00393276
	HJV	-1.13062	0.000805283
	HMGCR	-3.56792	9.56544e-17
	HMGCS1	-5.14572	2.53941e-52
	HNF1B	-1.24665	0.00019575
	HOMER1	-1.43222	0.000558465
	HRG	-3.98979	9.20676e-09
	HS6ST1	-1.4664	7.0212e-05
	HSD11B1	-1.45844	0.0295906
	HSD17B11	-1.10718	0.01531
	HSD17B2	-3.90774	7.75246e-28
	HSD17B6	-2.68686	0.00810658
	HYI	-1.0879	0.000146625
	HYKK	-1.98385	3.67171e-08
	ID1	-1.432	0.0119893
	ID2	-1.01345	0.0429817
	IGFALS	-1.10603	0.0257724
	IGFBP2	-2.19074	5.86549e-08
	IGFBP3	-1.25684	1.53961e-06
	IHH	-3.21041	2.83006e-09
	ILDR2	-1.03544	0.0105978
	INHBA	-1.85952	4.32193e-08
	INHBC	-1.38682	4.45627e-06
	INSIG2	-1.14715	0.00714455
	ISLR	-1.02714	0.0165331
	ISYNA1	-2.36156	4.67285e-18
	ITGB3	-1.48088	1.58562e-07
	ITIH1	-1.371	4.97248e-05
	ITPKA	-1.32752	0.0157688
	JMJD8	-1.13568	0.00884243
	KANK2	-1.69247	4.5465e-12
	KCND2	-1.99984	0.0488744
	KCNIP1	-3.13561	0.00104919
	KCNJ16	-2.65138	0.000724854
	KCNJ3	-5.18151	0.0242962
	KCNMA1	-2.73799	7.933e-05
	KCNN2	-1.28775	0.000168508
	KDM4B	-1.33686	3.04287e-11
	KIAA0319	-2.20731	0.00694764
	KLB	-3.41675	1.08388e-08
	KLHDC10	-1.06175	0.00508528
	KLHL21	-1.37092	0.000170599
	KLKB1	-3.02336	3.7718e-19
	KNG1	-2.70368	8.24601e-06
	KNTC1	-1.40865	0.0348725
	KYNU	-1.59348	0.00290674
	L1CAM	-2.27389	0.000662037
	L3MBTL3	-1.23076	1.24045e-09
	LAMA3	-1.78169	5.82726e-08
	LARP1B	-1.01125	0.00182468
	LAX1	-2.30836	1.78422e-05
	LDHD	-1.48282	9.94582e-10
	LDLR	-2.14927	2.24911e-28
	LDLRAD4	-1.34615	0.000214214
	LECT2	-2.64923	8.33576e-16
	LGMN	-1.14074	6.45662e-07
	LIMS2	-1.73144	7.36892e-12
	LIN7A	-1.21547	0.0208576
	LIPC	-1.92186	1.67245e-07
	LPCAT3	-1.186	0.00420895
	LPIN1	-1.42028	6.05776e-08
	LPO	-1.65743	0.0127907
	LRRN3	-1.63922	0.000899545
	LTBP4	-1.08218	0.0147574
	LTC4S	-1.43182	6.08367e-06
	MACROD1	-2.39381	0.00500944
	MAG	-1.93137	0.0417669
	MAGI3	-1.04478	0.0204122
	MAMLD1	-1.181	0.00975625
	MAN1A1	-1.10686	0.010011
	MAP1LC3A	-1.26561	0.000219479
	MAP2	-1.83584	0.0093034
	MAP3K13	-1.46293	9.79565e-06
	MAPK6	-1.00546	2.40476e-06
	MARCO	-3.51957	0.000104691
	MBL2	-4.34264	9.41923e-28
	MBNL3	-1.45548	0.0149983
	MBP	-1.44301	0.000724854
	MCF2L	-1.01113	0.000475048
	METTL7B	-2.70288	0.00676527
	MGST1	-1.17744	0.0393875
	MGST3	-1.91273	0.000235397
	MLC1	-3.09893	4.10713e-05
	MLXIPL	-1.15258	0.0195701
	MMAB	-1.76198	0.00225922
	MMP11	-1.8139	9.28398e-06
	MMP15	-1.43693	2.10264e-11
	MMP19	-1.74915	0.000172238
	MORC4	-1.15777	7.46234e-05
	MOXD1	-4.96626	0.0230128
	MSMO1	-4.21456	8.20051e-14
	MSRA	-1.15558	0.00273867
	MTERF2	-1.2628	1.76786e-06
	MTHFD1	-1.06352	0.0179539
	MTHFR	-1.62781	2.55425e-06
	MVD	-2.58157	3.7796e-12
	MVK	-2.46919	8.72262e-05
	MYBL1	-1.35353	0.015736
	MYBPC1	-1.44299	0.0444509
	MYL9	-1.02799	0.00377272
	N4BP2L1	-1.21528	0.00175775
	NAAA	-1.19254	0.0476844
	NADK2	-2.05324	0.000217284
	NAV3	-1.2692	0.0474811
	NCAPG	-1.07003	0.0375279
	NDRG2	-1.78859	0.000380853
	NECTIN3	-1.22383	0.000960395
	NEDD4L	-1.04978	0.0157602
	NELL2	-1.84604	0.0290388
	NFIX	-1.22911	0.00282962
	NGFR	-1.26889	9.26004e-07
	NID1	-1.24363	0.0147709
	NKAIN3	-3.16789	8.57727e-05
	NKD2	-1.09216	0.0165319
	NKIRAS1	-1.23628	0.0406362
	NNT	-1.06472	0.0408702
	NOSTRIN	-1.44907	2.95111e-06
	NOTUM	-1.35131	0.0163099
	NPL	-1.07843	0.00309099
	NPR3	-1.436	2.28236e-08
	NQO1	-1.67968	7.46234e-05
	NR0B1	-6.45487	8.62506e-09
	NR1D1	-2.07807	0.000905588
	NR1D2	-1.62236	1.78809e-12
	NRAP	-1.33442	0.0194975
	NREP	-2.10125	4.52281e-05
	NRG4	-1.50222	0.0440076
	NRXN1	-1.23527	0.0025263
	NSDHL	-2.05829	0.000658395
	NT5E	-2.2169	9.10198e-06
	NUAK1	-1.21089	0.0416398
	NUP210	-1.40823	8.09219e-08
	NUP62CL	-3.19932	0.00472906
	NXT2	-1.36491	0.000560907
	NYNRIN	-1.61834	0.000360224
	OBSCN	-1.36402	0.00463586
	OLFML3	-1.071	9.14523e-05
	ONECUT1	-1.12152	0.000400534
	OR51E1	-1.07414	0.0411991
	ORAI3	-1.4828	3.27829e-11
	ORMDL3	-2.09399	1.86626e-05
	OSBPL1A	-1.27878	0.0168405
	OSGIN1	-1.41798	0.0316996
	OVGP1	-2.09882	0.00572043
	PADI2	-2.31042	0.00306454
	PALM2AKAP2	-1.06208	0.00127397
	PALM3	-1.31344	0.007389
	PALMD	-1.7494	6.61579e-09
	PAMR1	-1.21491	0.00127067
	PAPPA2	-2.0489	0.0127028
	PAQR9	-2.69588	5.68651e-16
	PBK	-2.11	0.0012983
	PBLD	-1.91042	0.00508528
	PBX4	-2.81042	0.00114684
	PCLAF	-1.54203	0.00411657
	PCMTD2	-1.06	0.00033316
	PCSK9	-2.26676	0.000222115
	PDE7B	-1.11314	0.00288846
	PDGFC	-1.15235	1.52633e-06
	PDGFRL	-1.62716	0.0102957
	PDK2	-1.86599	0.013763
	PEG10	-2.54489	2.73795e-05
	PELI3	-1.48076	1.88355e-07
	PFKFB1	-2.06934	0.0120224
	PGC	-2.40396	0.00920346
	PGLYRP2	-2.30549	3.77334e-05
	PGM2	-1.14882	0.0351119
	PHGDH	-2.19146	2.47053e-05
	PIK3R6	-1.436	0.00386819
	PIM2	-1.02485	0.00345859
	PITPNC1	-1.09192	3.74403e-05
	PKHD1	-1.43915	0.00330015
	PKLR	-2.44052	0.000118854
	PLA1A	-1.1936	6.24209e-06
	PLEKHH3	-1.31876	1.21082e-06
	PLVAP	-1.07995	0.0296164
	PNPLA3	-5.38584	2.35915e-19
	PON1	-2.24111	0.00143809
	POU2AF3	-1.93082	0.00180519
	PPP1R3B	-2.63759	8.64267e-11
	PPP1R3C	-3.31025	1.33253e-21
	PRDM10	-1.64695	0.00112599
	PRDX3	-1.11256	1.51996e-05
	PRIMA1	-4.8909	0.000540652
	PRKN	-1.59407	0.036249
	PRLR	-1.56984	0.0285428
	PROC	-1.26674	1.22833e-05
	PROM1	-2.37178	0.0103532
	PROS1	-1.18906	0.00446374
	PRSS35	-2.83521	3.59408e-05
	PSAT1	-2.31259	1.11249e-23
	PSPH	-2.46404	0.000647924
	PTGDR	-2.39855	0.044133
	PTPRD	-2.15513	1.19407e-05
	PTPRK	-1.09316	0.00668871
	PTPRT	-3.24073	0.0216145
	PWWP3B	-1.22416	0.0230191
	PYGL	-1.46923	2.89843e-05
	PYGO1	-1.12005	0.00388066
	R3HDML	-2.8829	0.00236822
	RAB15	-2.06832	0.00181639
	RAI2	-1.85861	0.0365821
	RAPGEFL1	-2.03158	0.000122058
	RASSF6	-1.32643	0.0455738
	RBP4	-1.09443	1.97527e-05
	RDH16	-1.48641	0.048175
	REEP2	-1.22895	0.0310714
	RENBP	-1.01265	0.00126126
	RET	-2.26189	3.59408e-05
	RETSAT	-1.83686	0.000287347
	RGN	-2.91296	0.000185335
	RGS16	-2.47692	6.3467e-07
	RGS5	-2.26048	0.00758238
	RGS8	-2.19214	0.00705298
	RHBDD3	-1.16884	0.000324543
	RHBDL1	-1.49018	0.0167829
	RHBG	-2.0876	0.000307576
	RHPN2	-1.18896	0.0103061
	RIDA	-1.43517	0.0124609
	RNASE4	-1.50178	0.00424543
	RNF145	-1.03962	0.00321211
	RNF39	-1.34737	0.0366209
	ROBO2	-1.74644	0.000267034
	RPS6KA5	-1.03808	0.02021
	RTN4	-1.43417	0.0126794
	RUSC2	-1.00637	0.0207619
	RXFP1	-4.24551	8.00679e-06
	SALL2	-1.63691	0.000146625
	SAMD10	-1.35925	0.0144005
	SASS6	-1.13508	0.00011002
	SC5D	-2.19963	3.25584e-08
	SCARB1	-1.0927	8.09219e-08
	SCD	-7.864	1.39622e-102
	SCIMP	-1.25074	0.0376425
	SDR9C7	-1.74836	0.0323719
	SEC14L3	-6.23762	1.97118e-05
	SEC14L4	-2.59818	9.14523e-05
	SERINC2	-1.05854	0.0219804
	SERPINA5	-1.40946	9.01429e-11
	SERPINA6	-6.33188	4.06059e-45
	SERPINA7	-2.16721	1.11432e-05
	SERPINC1	-1.58829	0.00197542
	SERPIND1	-2.21003	0.0145219
	SGCE	-1.50048	0.000587226
	SGSM1	-1.59989	0.0316319
	SH2D7	-4.15509	0.0106772
	SHANK2	-1.43099	0.00341382
	SHISAL1	-2.74231	0.00142844
	SIGLEC1	-3.20692	3.57213e-11
	SLA-DMB	-1.87886	3.2049e-06
	SLC10A1	-2.66235	0.00253322
	SLC16A13	-1.07394	0.0180872
	SLC17A2	-1.82114	0.00141595
	SLC17A3	-2.23545	0.00345654
	SLC17A4	-1.955	0.0182839
	SLC22A1	-2.27407	0.000866842
	SLC22A18	-1.09916	0.0248214
	SLC22A7	-1.52865	3.1079e-09
	SLC24A4	-2.16035	0.0191637
	SLC25A48	-2.56478	0.000469848
	SLC26A8	-3.01625	1.78818e-07
	SLC2A4	-1.84906	0.00375478
	SLC31A1	-1.19625	0.0220413
	SLC40A1	-1.35868	0.00163032
	SLIT2	-1.53379	0.00015791
	SMAD3	-1.01895	0.00703178
	SMIM5	-2.45133	2.23077e-07
	SMOC2	-1.71632	0.00559557
	SMPD3	-2.49995	1.1958e-05
	SNCG	-1.76819	0.0162221
	SORCS2	-1.80102	0.0468065
	SOX5	-1.0823	0.000417296
	SOX9	-1.26376	0.0331943
	SPACA1	-2.70255	0.0162842
	SPC24	-2.6286	5.36318e-11
	SPINK5	-2.64564	0.0140107
	SPP2	-1.09074	1.47738e-06
	SQLE	-3.40272	5.34197e-25
	SRCIN1	-1.20709	0.033297
	SREBF1	-4.30555	9.0079e-52
	SREBF2	-1.85657	3.40334e-11
	SRPX	-1.35392	0.00169801
	ssc-mir-122	-1.64838	2.82432e-07
	ST6GALNAC5	-2.4841	0.0328799
	ST8SIA5	-1.31162	0.0102361
	STAB1	-1.33583	0.0305754
	STK32B	-1.44074	0.048393
	STOX1	-1.56978	0.0186969
	SUGCT	-1.36369	0.00257778
	SULT1C4	-1.29411	3.01523e-06
	SULT1E1	-2.29944	5.06442e-05
	SYBU	-1.67507	2.86417e-08
	SYNE4	-3.3786	0.00122109
	SYT12	-1.36802	0.0425352
	SYT17	-3.2692	6.42509e-05
	SYTL2	-1.26641	0.0109373
	SZT2	-1.07573	0.000611245
	TAFA2	-6.17809	4.132e-06
	TASOR	-1.04873	1.78092e-06
	TCF19	-1.19783	0.0196295
	TCF7	-1.04528	0.003636
	TECTB	-6.73833	5.88237e-08
	TENM2	-2.64267	0.0210683
	TENT5A	-1.11548	0.012984
	TF	-2.46483	2.64861e-09
	TGFBI	-1.52003	6.58495e-05
	THOP1	-1.36921	4.98764e-09
	THRB	-2.11607	0.000963693
	THRSP	-8.44559	6.98483e-13
	TINCR	-3.59775	0.00217712
	TK1	-1.28364	0.00965096
	TKT	-1.24809	8.19339e-14
	TM6SF1	-1.85685	3.54663e-06
	TM7SF2	-2.48034	3.98319e-07
	TMEFF2	-1.23258	0.0153951
	TMEM139	-1.56456	0.0163231
	TMEM150A	-1.19432	2.43933e-06
	TMEM150B	-1.19024	0.0395754
	TMEM205	-1.42573	4.49405e-06
	TMEM266	-4.60375	0.0202106
	TMEM273	-1.37545	0.0305838
	TMEM53	-1.1769	0.00942961
	TMEM86A	-1.06169	0.0147366
	TMEM91	-1.84793	0.0261661
	TMEM97	-1.0629	0.0439189
	TMPRSS11B	-3.21594	0.0278306
	TMPRSS6	-1.23395	6.14776e-05
	TNNI3	-1.54566	0.0486098
	TNXB	-1.22403	0.0151949
	TOM1L2	-1.04334	0.0242547
	TP63	-2.68501	7.0212e-05
	TPPP3	-2.21727	0.0205559
	TRIM2	-1.031	0.0244907
	TRMT9B	-1.8463	0.00160626
	TRO	-2.92356	2.90091e-05
	TRPM3	-2.96727	1.37365e-05
	TSKU	-1.59035	0.0012231
	TSPAN11	-1.77472	0.0342044
	TSPAN7	-1.25236	0.0156184
	TTC39B	-1.40054	0.000520988
	TTC39C	-2.30628	5.4333e-06
	TTC7B	-1.64448	2.96709e-06
	TTR	-3.06155	9.46225e-11
	TWSG1	-1.35795	1.14359e-16
	UBXN2B	-1.02987	0.011339
	UGDH	-1.29101	3.44467e-05
	UGT2B31	-1.69483	0.0183782
	ULK1	-1.97719	1.8456e-26
	UNC5D	-6.10837	1.08331e-15
	UNKL	-1.0719	0.0365821
	VEGFB	-1.0872	4.97248e-05
	VEPH1	-1.38952	0.0102869
	VIPR1	-1.15629	0.0271679
	VTN	-1.79366	6.88742e-05
	WDR6	-1.15935	0.00129165
	WDR86	-2.77042	2.00571e-06
	WNT9A	-1.10135	0.0499492
	YPEL2	-1.6604	2.24873e-06
	ZBTB37	-1.86275	2.48664e-05
	ZDHHC14	-1.20536	0.00424543
	ZDHHC19	-6.20036	8.71783e-05
	ZNF277	-1.025	0.0024422
	ZNF554	-1.37502	0.000264111
unnammed	ACNAT1	-1.45775	7.12826e-06
	ACNAT2	-1.45775	7.12826e-06
	AK4	-3.01527	8.31825e-24
	AKNAD1	-4.6053	0.00384863
	ALDH9A1	-1.28076	1.56262e-05
	AU018091	-1.80389	0.0499168
	CASP1	-1.55764	0.0105207
	CCL3	-1.55764	0.0105207
	CD36	-1.77295	0.000127919
	CES1A	-1.13729	0.00121543
	CES1E	-1.13729	0.00121543
	CES1F	-1.13729	0.00121543
	CLEC18A	-2.11806	0.00223784
	CNTNAP2	-1.5244	0.00260225
	CR1L	-2.00657	0.0111316
	CYP2A12	-5.09898	2.59931e-13
	CYP2A22	-5.09898	2.59931e-13
	CYP2A4	-5.09898	2.59931e-13
	CYP2A5	-5.09898	2.59931e-13
	CYP2C65	-3.7515	9.41923e-28
	CYP2C66	-3.7515	9.41923e-28
	CYP4A12A	-3.39683	0.000522419
	CYP4A12B	-3.39683	0.000522419
	CYP4A14	-3.39683	0.000522419
	CYP4A29	-3.39683	0.000522419
	CYP4F13	-1.18385	0.00981348
	CYP4F16	-1.18385	0.00981348
	CYP4F17	-2.72328	0.000184708
	CYP4F37	-1.18385	0.00981348
	DGAT2	-3.09179	7.34577e-05
	DSPP	-1.11678	0.0406905
	E230025N22RIK	-1.33197	0.000116204
	EPPK1	-1.93792	0.000173023
	FAM149A	-2.20187	4.38551e-08
	FAM169B	-2.93512	9.18243e-15
	FOXO3	-1.03571	0.0195162
	GBP10	-1.07029	0.0471753
	GBP11	-1.07029	0.0471753
	GBP4	-1.07029	0.0471753
	GBP6	-1.07029	0.0471753
	GBP8	-1.07029	0.0471753
	GBP9	-1.07029	0.0471753
	GLUL	-2.72684	1.3651e-05
	GM3776	-3.57875	0.0133751
	GM5678	-3.03295	0.0466261
	GSTA1	-3.57875	0.0133751
	GSTA2	-3.57875	0.0133751
	GSTA5	-3.57875	0.0133751
	GSTT1	-3.4856	5.62764e-08
	GSTT3	-2.82549	0.00224903
	GULO	-4.52876	1.14877e-18
	GVIN1	-1.29198	0.00104922
	GVIN2	-1.29198	0.00104922
	HBA-A1	-4.81995	3.14582e-06
	HBA-A2	-4.81995	3.14582e-06
	HBB-BH2	-2.56457	3.48302e-06
	HBB-BS	-2.56457	3.48302e-06
	HBB-BT	-2.56457	3.48302e-06
	IGF2	-1.78432	0.0004641
	INHCA	-1.62622	5.3423e-06
	KCTD14	-1.27604	0.00616579
	L1TD1	-1.49374	0.00652362
	MEIOB	-1.76227	7.19796e-05
	METTL7A1	-1.76227	7.19796e-05
	METTL7A2	-1.76227	7.19796e-05
	METTL7A3	-1.76227	7.19796e-05
	MS4A6B	-1.00272	0.0236515
	MS4A6C	-1.00272	0.0236515
	MS4A6D	-1.00272	0.0236515
	OR10P21	-4.26009	0.0406362
	OR10P22	-4.26009	0.0406362
	ORM1	-1.59173	5.14712e-05
	ORM2	-1.59173	5.14712e-05
	ORM3	-1.59173	5.14712e-05
	PEBP1	-2.18985	2.42332e-06
	PLG	-1.15608	0.0180295
	PLTP	-1.11487	0.000459214
	PM20D1	-1.62515	0.00172049
	PRSS55	-1.72366	0.0277302
	SECTM1A	-1.2577	0.00381488
	SECTM1B	-1.2577	0.00381488
	SH2D4A	-1.83627	0.00142844
	SLC22A19	-2.7494	0.00130959
	SLC22A26	-2.7494	0.00130959
	SLC22A27	-2.7494	0.00130959
	SLC22A28	-2.7494	0.00130959
	SLC22A29	-2.7494	0.00130959
	SLC22A30	-2.7494	0.00130959
	SLCO1B2	-2.32697	9.44033e-05
	STAB2	-2.1026	0.00436282
	STARD13	-1.5929	1.17799e-08
	TMEM14C	-1.05639	0.0385026
	TMEM37	-1.8077	0.0165737
	TMPRSS11C	-2.39254	0.0199876
	TNFRSF8	-1.11288	0.0319261
	UGT2A3	-3.15176	0.000332527
	UGT2B1	-1.77158	0.0281222
	UGT2B34	-1.77158	0.0281222
	UGT2B35	-1.77158	0.0281222
	UGT2B36	-1.77158	0.0281222
	UGT2B37	-1.77158	0.0281222
	UGT2B38	-1.77158	0.0281222
	UGT2B5	-1.77158	0.0281222
	ZSCAN2	-1.12406	0.0406972
