# Supplementary material for: Comparative Analysis of Hepatic Gene Expression Profiles in Murine and Porcine Sepsis Models
Source: Int J Mol Sci. 2024 Oct 15;25(20):11079. doi: 10.3390/ijms252011079 (PMC11507144; doi:10.3390/ijms252011079)
Supplement: Supplementary file 1 [file ijms-25-11079-s001.zip › Supplemental after revision/Table S2.xlsx]

## Sheet: clp and fi
	CLP UP FI UP		CLP DOWN FI DOWN		FI UP		CLP UP		FI DOWN		CLP DOWN
	CD44		BBOX1		TMEM216		CREB3L1		AACS		MSRB1
	GFOD2		GCSH		PXYLP1		ITGB2L		PNMA1		HAND2OS1
	MMP7		ABCC6		COPRS		KRTCAP2		KCNMA1		ABCA3
	SOD2		DECR1		RPL7A		GM26714		XDH		GM19696
	SHROOM1		EPB41L4B		TRIQK		BTG2		ECHS1		SMARCD3
	KLHL41		REEP6		CKMT1		MEFV		GLT1D1		PKNOX2
	SAMSN1		COL4A5		TRPM6		PFKP		CBR2		ZHX3
	DUSP5		SLC26A1		GARS1		ZFP641		ACOT12		TUBD1
	RGS4		RGN		CHST15		AEN		SLC6A11		APBB2
	SNAPC1		HEPH		SLC6A7		GM20621		ZNF446		KLHL13
	CDK17		FAHD1		ZNF239		CXCR4		SLC15A2		H2AZ2
	AGT		ACSM3		PTP4A2		NCF4		PDLIM2		NAPRT
	PTPN2		FGGY		A4GALT		CADM4		TMEM174		1700030J22RIK
	STFA2		NEIL1		SNX25		CXCL3		NFIA		IFT122
	CYSTM1		TAFA2		GSTP3		A230005M16RIK		SUGCT		TMC4
	KLF4		ETNK2		LILRA6		9230111E07RIK		CYP2F1		GM49284
	TNFAIP6		SLC16A5		ZP3R		GM12020		CYP2D6		RTN1
	CELSR3		BCL2		UNC5CL		NOS2		SLCO2B1		ZBTB12
	WARS1		COL18A1		REG3D		OR5B94		U5		CHORDC1
	FST		THRB		H2BC18		GM43123		PYY		SLC2A5
	RELL1		ASS1		AHRR		GM43674		PODN		PBLD1
	PI15		GSTM4		SLA		FGR		GSTA2		CCDC28B
	RCAN1		F7		OSER1		SEMA4D		ZNF385B		STK16
	CSRNP1		IDO2		RGS20		4933433G15RIK		APOE		AQP9
	ITGA2		SEPTIN4		UABP-2		LYAR		GASK1B		BANK1
	SOCS3		PCDH18		RAB20		GSTCD		CPEB3		OAS1B
	ZSWIM4		SDC2		IFNAR1		GM38325		MYO15B		EVC
	MMP24		TM6SF1		2610318N02RIK		SERPINA12		NAALADL1		PTCD3
	ANXA2		NQO2		IL20RA		RNF185		ID1		TMEM184A
	PPP1R15A		ADRA1A		CLIP2		MED13L		TF		ECH1
	CSNK1E		SLC3A1		CSTA2		CXCL13		MYBPC1		LHFPL2
	MMP8		NADSYN1		NEURL3		TEAD1		DNAH11		DHRS11
	TLE3		RTN4RL1		STRN3		MAPKAPK2		TFR2		DIP2A
	ALOX5AP		HSD3B3		TYMS		GM43654		CYP1A1		CMPK2
	SH3PXD2B		SORBS2		PARVB		SLC12A4		DNAJB3		SLC26A10
	MMP14		ACAD11		IL10RB		GM49204		LAMB4		PRKCB
	PADI4		KLKB1		COCH		LUZP1		ACADL		NOXO1
	CHRDL2		ATP7B		SLC11A1		C5AR1		TMEM125		AKR1E1
	IER5		UPP2		VPS37B		FGF2OS		KCNQ5		D330041H03RIK
	BHLHE40		NDRG2		KIF5C		A2M		CDHR5		VKORC1
	PEDS1		ATP2B2		RESF1		CCDC66		SPATA4		TEK
	RHOQ		METTL7B		TRIP10		BBS12		PBLD		COL1A1
	RHOJ		PECR		MMP1		GM10643		RGS14		SLC8A1
	VCAN		SYDE2		CA12		RAB33B		ARMH1		TMEM266
	LILRB4A		DCAF11		CEACAM2		GRK1		SYTL5		NUDT1
	SH2D4B		ABCG8		TRIM16		GM19196		GOT2		A330009N23RIK
	CSTB		HBB-BT		PIFO		SRRM4		OAS1		TRAF5
	WFDC12		HSD3B5		PRRX2		SELL		FETUB		LTBP4
	SEMA3F		CBS		PRELID2		GM11470		ARHGEF26		ARHGEF9
	MAFF		GCGR		CKS2		GM12854		TEX33		STARD5
	KCNE4		IGFBP2		NDE1		GFPT2		ELAVL2		NOA1
	SAT1		GCH1		PLBD2		DNAH17		NUGGC		CNPY4
	EIF6		RNF43		CCL11		GM50008		PELI3		TRP53INP2
	CXCL14		FOLR2		NKAIN1		GM17077		TACR2		MFSD8
	TRAF3IP2		CYP2A4		TMBIM1		GML		SULT1C3		GM43429
	TAF4B		CAVIN2		ADGRE5		TNFRSF9		RAB15		ACAA1A
	SOX4		DECR2		CD276		CCNE1		APOA2		ST8SIA4
	PTPN12		LAMA3		BBS9		DUSP4		KALRN		NRARP
	GPR137B		TRMT9B		UNC119B		FOXM1		GPR174		HDAC7
	ADGRG3		AMOTL2		IRAK2		UFM1		TCTA		GM32511
	DCBLD2		ABHD14B		RTN2		DSTN		NRAP		HIKESHI
	RUNX1		ALAS1		RXFP4		ORM1		C6orf52		NTHL1
	MCEMP1		ALDH5A1		SLC49A4		F2RL1		GCM1		KLHL36
	THBD		RHBG		PRC1		GM13610		TCFL5		GDF10
	IFITM2		CYP3A44		CFL2		GPN2		BEGAIN		OPHN1
	TLNRD1		PROC		STFA1		SYT12		FOXRED1		P2RX3
	MYBPC3		PLXNA4		GUCY1B2		TJAP1		SC5D		MARF1
	ZC3H12A		NRN1		LRP8		GM28043		MAB21L2		FNDC1
	STC1		SLC10A1		CSTDC6		CDCA4		CPA4		ENTPD8
	ADAMTS4		ACADM		ARHGEF4		TOMM34		SDK2		MAP3K13
	CAPG		SLC44A3		SCARA3		FUS		SPATS2L		BCHE
	SLC36A4		ACY1		TNFRSF21		SEC1		DDIT4L		LCMT1
	GPRC5A		FMO3		CDC42EP5		4632411P08RIK		SLC16A11		TONSL
	CAMP		ABCA6		CEACAM10		CHST11		RTP1		GCLM
	USP53		ASPDH		MTHFD1L		RSPH4A		AIF1L		HCRTR2
	S100A8		UPB1		HRH1		NCDN		KANK4		UGT1A6A
	ARRDC4		AGL		GAS2L2		LSM4		NELL2		PGGHG
	TNFRSF12A		AKR1D1		NEURL1		CDC42EP3		BAIAP2L2		SEC14L1
	IL6		ACSL1		CETN4		DDX49		PCSK9		PXDN
	SPRED3		SLC22A28		CEP192		FAM204A		SLC23A3		ELAPOR2
	REG3B		SCIMP		P2RX1		RHBDF1		PJVK		ATP11C
	VDR		CRELD1		NABP1		RASIP1		SLC30A2		MMP15
	FOSL2		ADH4		TNFRSF18		ANKRD49		LSMEM2		NPR1
	LEAP2		OIT3		ZDHHC21		1700051A21RIK		PDXP		ALAD
	DDIT4		GAS2		DDHD1		KDM6A		SNORD50B		SLC9A9
	CCR1		KNG1		ACAP2		2310039H08RIK		BLK		ADAM23
	TGFB3		GPAM		KIF3A		GM11827		APOM		CYP2D26
	SLC35E4		SEC14L2		CSTA1		OFD1		CDH20		MRPL34
	SLC1A1		NR2F6		NPM3		GM45795		SNORA71		HSF2
	FGF2		TSPAN18		RPP25		PDP1		SERPINA4		RPS23RG1
	CD63		DCXR		TET1		GNG12		DISP3		POMT1
	SLC20A1		ILDR2		IL17B		CNTN2		SFTPA1		A230056P14RIK
	ASNS		GSTZ1		MLKL		UFL1		URAD		TLCD2
	CASZ1		EVA1A		KLHL5		NFIL3		HSD17B13		PAQR8
	RASD1		NREP		KCNQ3		FANCC		GRAMD1C		4933431E20RIK
	HIF1A		SLC2A2		GPR63		ZFP608		MCF2L		LAGE3
	ACVR1B		SLC46A3		MICAL1		GM10167		ABCD3		DPYD
	GPD2		AGMO		APOA4		MS4A8A		HSD3B8		ZFP354B
	PCSK5		OTC		S100A12		GM31774		CYP3A57		ZFP39
	ENC1		ABCB11		IFNAR2		GM38832		ALDH1L1		HABP4
	STC2		CCBE1		NCOA7		UNG		SLC23A1		CHRNB2
	LCN2		PGM5		EPO		SPRY2		SLC39A4		ZFP773
	MAP4K4		SLC27A2		EEA1		GM4673		GLYCAM1		CIITA
	TMEM119		DDO		ZNF697		OSBP		HTR4		GM44243
	CSTA3		SLC22A30		PHF11		NOP58		DRC3		L2HGDH
	TNFSF14		HIBADH		MEDAG		GM2379		C7orf50		APOL9A
	EVA1C		SLC13A3		RBMS1		DNHD1		CR1L		MRPL15
	PGD		CYB5A		TTC26		AHI1		HACL1		PLCXD2
	RND1		PLP1		NYAP2		GM43860		TECTB		CENPX
	SH2D5		KCNJ16		PNP		NRG4		ADCYAP1		ENHO
	STFA3		SFXN5		SRSF12		TRMT6		TSKU		BC023105
	RASSF1		ADAMTSL1		FANCD2		LPIN3		ADHFE1		HDHD2
	BTG3		PAX5		BAIAP2L1		CTSJ		SNORD110		MYORG
	S100A9		AOX1		B3GNT5		GM38020		GALR3		TDRKH
	BIRC3		CYP2A5		ZDHHC2		CHMP2B		EGFR		GNB4
	GDF15		EHHADH		MBNL2		ARID5A		SLC25A4		AGTPBP1
	S1PR2		RNASE4		CD300C		LMO4		SNORD50A		NLRP1B
	PLIN2		TMEM37		NBEAL1		RBBP6		ACOT11		SLC39A5
	SBNO2		VWA3B		PADI3		GM49327		SOD1		FKBP4
	CSTDC4		DNASE2B		UNC5B		TRAF7		PRKD2		SECTM1A
	NUAK1		CHPT1		PIRA13		ARF2		UGT2B37		FHL1
	AGO2		ADH1		CHSY1		SLFN4		DBI		OSGEP
	KRT8		RIDA		GPR83		HAPLN4		FAHD2A		ARMC6
	RRAS		C8A		KIAA1522		HID1		ZNRF3		HK3
	IRS2		RTP3		SYNGR3		2810001G20RIK		PALMD		GM15441
	ACOT9		CD4		DGKH		H1F10		C2orf72		A230072C01RIK
	HIPK3		DOP1B		DBNDD2		OTOA		COMP		AKR1C14
	TIMP1		MBL2		NEDD4		VMP1		PRDM10		B230369F24RIK
	NNMT		ANGPTL3		CACNA1E		MANF		DIO2		IFITM10
	IGFBP5		PLEKHB1		ZBTB38		ENTPD7		SLC24A4		PAQR4
	TEAD4		PON1		H2AC18		SOX9		SLC5A10		AI838599
	NPAS2		DDAH1		DUOXA2		CYP2C70		MVK		TJP3
	CLEC4D		ALDH4A1		FAS		JUND		APOC2		HS1BP3
	UGGT2		NIPSNAP1		SAMD13		A030005L19RIK		HBM		CEP131
	PLAT		F9		FAM102B		CAMK2B		INHBE		PLSCR4
	LYVE1		ALBFM1		NCF2		GRIP1		MESP1		PPARGC1A
	CEMIP		SIRT4		GNG10		SAMD10		METTL24		KCNK10
	MAPK13		LDAH		LRRC4		GM44667		C1orf105		ATP23
	RPS6KL1		FADS2		HSPB11		TMED7		MSMO1		GM42777
	KRT18		FAAH		COX17		PAWR		FILIP1L		PRR36
	BZW2		PDE9A		ITGA1		GM2814		COL4A6		DTNB
	NSMCE1		SLC22A1		ARL4C		ZKSCAN6		TRPM3		B230317F23RIK
	PDE4B		ACNAT1		ADGRL2		KLF2		PLG		RDX
	EMILIN2		SLC13A2		DHRS13		RPN1		GDPD2		GM42067
	RELB		PDK2		ATP2C1		TAB2		CABYR		2500004C02RIK
	HSBP1L1		UOX		BATF3		A230028O05RIK		HAO2		1700030K09RIK
	IL1B		SLC22A27		MANSC4		TANC2		SHPK		GM17753
	MUC13		DPYS		LEF1		TFE3		CDH7		DEUP1
	TLR2		ALDH7A1		SERPINB2		KCTD13		ACOXL		PSTK
	HAVCR2		RDH16		FABP3		TANK		PDIA6		TRIM45
	PLAUR		ANG		CDADC1		PGLYRP1		NBL1		TRP53I13
	SIK1		AFM		CNTF		FBF1		NEUROD6		UPK3B
	CYP1B1		CCDC30		LDHA		WFIKKN1		SLC2A4RG		PREX2
	S1PR3		TMEM63B		RHEBL1		SERP1		UNC5D		ABCC12
	UCK2		SERPIND1		ADAM9		GM6493		LIPC		MPC2
	CDYL		SHMT1		IFNGR2		CD177		SLC6A12		POLR3G
	EHF		RAB17		C5orf49		A930012O16RIK		CELSR2		GM37499
	ANXA1		IVD		CFAP299		PLEKHM3		AJUBA		DCT
	ALOX5		RTN4		DNAAF11		MIR17HG		GPC3		XKR9
	NPHP1		FITM1		TGM3		XPO4		FRMPD1		PROSER3
	RASL10B		CHP2		CRLF1		GM15265		DMD		DNAJB4
	SEMA3A		MAOB		NKX6-3		HCAR2		ssc-mir-7138		LIMD2
	ARHGEF2		CYP1A2		SFN		GM20257		CDH19		NAB2
	ODAD4		HGD		RCAN3		OSM		PTX4		H2-DMA
	PAPPA		CD5L		LYPLA2		OLR1		MTCP1		NTN4
	SLC1A5		TUBA8		S100A1		SQLE		MASP1		RFNG
	MYBL2		COLEC10		H2AC19		GLIPR2		LMCD1		GPR135
	CRY1		CYP27A1		PELI1		PLRG1		AREL1		TARSL2
	ELOVL7		AZGP1		MT1X		HOXA5		4930563E22RIK		LGR5
	EMP1		CXCL12		MFSD1		TMED2B		RIMKLA		AGTR1A
	MTHFD2		ALDH1A1		SEH1L		PARP4		SLC25A45		HERC6
	PRKAB2		FMO5		PRNP		NPY		ZNF789		CASP1
	CPT1B		SEMA4G		BCAS4		SLC35B1		DNAAF6		HAUS4
	STX11		ANGPTL6		TMEM67		CD93		BTD		AQP11
	ARG1		NAT8F1		R3HCC1L		GM12178		LCAT		KLRA2
	SLPI		CYP3A59		OSCAR		E030018B13RIK		ATP2B3		EMC9
	SPECC1		CEBPA		PTPN1		TRPC1		ALAS2		GM36251
	PNRC1		BPHL		IFITM3		TRAIP		ST3GAL5		NAA60
	RALGDS		ACBD4		CMTM2		MAPK7		IGFBP3		RAB11FIP4
	FKBP1B		ZDHHC14		NCS1		TAF1D		SFT2D2		HCFC1R1
	S100A6		DHDH		STX1A		FAM199X		ALB		MCM10
	REG3G		ACMSD		TCN1		BTBD10		CPT1A		UQCC5
	RAB31		HAAO		DGKI		5730420D15RIK		SLC22A19		SNTA1
	CCL2		KLF15		TRAPPC8		ITGB2		CKMT2		GM6545
	S100A11		SLCO1B2		TBC1D1		EIF4A-PS4		CYP2B6B		PPCDC
	CHAC1		TMEM150A		RETN		TMEM263		CEP128		IL18
	CPNE8		AMT		PDZD8		MAP3K6		ANKDD1B		NCK2
	STX3		TDO2		CEP76		GM43181		CIDEB		SLC16A2
	TNC		HSD11B1		JSRP1		ADH6B		FAM20C		HNF4AOS
	STFA2L1		KCTD21		PURG		MORC1		R3HDML		SIGLEC1
	ADAMTS1		UGT2B34		BAG2		ELL		PEBP1		GM44136
	ACKR1		AGMAT		FRK		SETBP1		BAIAP2		SULF2
	SAA3		PHYHD1		IKBKE		AREG		NR1D1		HSCB
	JUNB		AR		FAM98C		ZBTB7C		HBB-BS		ANP32A
	SYS1		GATM		TMPRSS11F		VAT1		MAST3		1810064F22RIK
	ICAM1		SELENBP1		CFTR		CCDC14		HDLBP		SMS
	LTF		GSTT1		OR52I2		MYC		ST6GALNAC1		PARD6A
	LILRB4B		TTC38		CRYGS		ASIC3		HOPX		1700001L05RIK
	SERPINE1		SLC27A5		GM55776		SLC37A1		CDIP1		CCDC85B
	EDARADD		PRODH2		S100A10		GYG		ST8SIA5		FBXO3
	FMNL2		UGT2B5		GCNT4		GM37755		RFLNA		PPDPF
	CD274		GLS2		VSTM5		GM14936		C3orf85		ECHDC3
	ECSCR		NADK2		TLR4		ALPK1		ACTN3		GM7357
	RPS6KA3		DDT		IFNGR1		GM10851		RDH19		PTP4A3
	MMP9		CYP39A1		TMOD1		GM29825		THEM6		PODXL
	SLC39A6		FRAS1		SLC38A1		GSK3B		GSTA1		COMTD1
			HMGCS2		PLEKHS1		RALB		ARVCF		SNCA
			PRKRA		CUEDC1		TNFAIP3		FAM20A		FAM122B
			HRG		CRTAC1		GM30692		CRY2		CLIC5
			IZUMO4		EFNA3		DUSP10		RXRA		ARSK
			ANKS4B		MUC5AC		GM34047		CA14		TRHDE
			FADS1		RRAGD		GM5191		TTLL13		CYP2C67
			HNMT		MARCHF8		SFXN3		SULT3A1		GM49431
			MACROD1		PIGW		PPP4R1		GUCA1ANB		XRCC1
			ALDH3A2		DDR2		GM11714		TMEM150B		LAMA1
			BHMT		CTSH		SEC61A1		FMO4		LIPT1
			QDPR		CRIP3		GM55330		CFAP61		PILRB1
			GJB1		FBXO32		CTDP1		CNTN4		MME
			ADI1		ATP1B3		IL18RAP		SLC25A1		EEF2K
			GPD1		PDYN		GM16098		MUC16		TUFM
			SLC17A3		TTC16		GM29427		GRB7		CEP72
			EBPL		PTGIS		SERPINA3C		POU2AF1		TRMT2B
			TMEM14C		KLHL24		TRIM6		VWA8		KCTD2
			CRP		TNIP3		ADCY1		CRYAB		NRXN1
			TENT5C		HSD17B1		SLC22A3		CD36		GM36041
			UGT2B36		KLHL2		SLC25A24		TNFSF15		MUS81
			COLEC11		PELI2		GM45738		CFAP68		ULBP1
			TLE2		C15orf48		TCTN3		VSNL1		ZFP141
			NAALADL2		SLC38A5		WFS1		GARIN5A		DNASE1L1
			CYP7A1		CRACDL		DNAJB11		STRIP2		OTUB2
			ASAH2		GPR143		GM13998		MAL		PIANP
			PXMP2		BBC3		FMNL1		ORMDL3		GATD3A
			NR1I3		CNN1		SYN2		C18orf63		NXPE2
			TMEM25		ZCRB1		C9ORF72		COL4A3		CYP2C69
			ALDH6A1		PIRB		SPATA24		ACSM2		WDPCP
			NPRL2		SPIRE2		GM28499		NAT8F3		LZTS3
			PFKFB1		BBS7		CFAP418		CYP4F3		GPD1L
			NGFR		DHRS7		FAM83A		BPIFC		SMIM1
			MEIS1		GUCY1A1		QSOX2		SULT3A2		GPM6A
			HAGH		RASGRF1		KDM4A		CC2D1A		TMEM205
			CYP3A11		SLCO2A1		HORMAD2		ITGB7		GLTPD2
			PANK1		DNM1		TBC1D24		TM7SF2		ADCYAP1R1
			SLC25A34		FAM163A		SYNPO2L		CPA2		PYURF
			CCND1		NFKB2		GM30015		LTBP2		NR1H5
			SGK2		TMEM92		PTPN23		ABCA8		GCLC
			TRPM2		EFHC1		9330159M07RIK		PGLYRP2		ABI3
			CHDH		WNT3		TMCO6		TRIM40		FKTN
			UGT2A3		HINT3		2310030G06RIK		SEC14L3		SLIT1
			CD79B		PIRA1		CITED2		RASA4		DMAC2
			TNFRSF19		SLC10A4		F420014N23RIK		TRPV2		STMN1
			GAL3ST1		GLA		4933421A08RIK		EMID1		SETD3
			MFAP3L		RARB		RMND5A		BHMT2		GALNT10
			CYP4A14		PKIB		CFAP36		TMEM132C		CD209F
			ART4		GTSF1L		MMP3		GSN		MKKS
			HABP2		AGTRAP		EMB		WWC1		ACOX3
			FN3K		BCL2L15		TRAF6		SULT1A1		0610005C13RIK
			IHH		HCK		PNPLA3		HOGA1		SRL
			DBP		IL22RA2		RINT1		AKR7A2		ZFP706
			SYNE3		FMN1		F13A1		MPO		FAM13A
			ACOT13		SNAI1		ZPR1		GM26135		P2RY4
			UROC1		CLDN9		SDSL		CPN1		ZFP493
			TLN2		CCDC113		IL10		PWWP3B		PLPPR5
			GULO		MOSPD1		DXO		MAN1C1		DAAM2
			ISLR		ZFP36		GM15345		TDH		PABPN1
			SLC22A7		AMMECR1		PDLIM1		TPH1		GBA2
			BOK		IL1A		ETV3		TNK2		ITGA10
			CYP3A25		SLC50A1		1700017B05RIK		GUCY2D		ACSS3
			APOH		SCN4B		OLFM4		SLC45A2		H2BC4
			KYAT1		TEX9		EPC2		GARNL3		GM28035
			CLSTN3		CORO1C		SERTAD4		GRHPR		PAQR7
			HSD3B2		SPP1		MYSM1		CRYBG2		GM41231
			ELOVL2		H2AC6		SNX18		ARHGEF18		BRI3BP
			OSBPL1A		ANO10		DYNC1LI1		TINAG		LMO7
			KLB		ITGA6		SNHG15		RNFT2		STARD8
			RAI2		MSR1		CXCL2		THEGL		FOXP2
			RDH7		TOGARAM2		CPXM1		TNS1		PCDH12
			GLDC		IPO5		NDRG1		SSUH2		ZDHHC1
			GGCX		PLCXD3		SLC10A6		ARHGAP33OS		GM24233
			CYP3A13		CLN6		APPL2		DOK6		MRAS
			CHCHD10		DMXL1		GM6733		CYP2C49		AXL
			ABCA9		SNORD93		FXYD5		GRAMD4		TELO2
			GJC2		PTGIR		CHD2		AGXT2		PIK3C2B
			SLC25A10		ZC3H12C		NR4A1		MST1		OGN
			EPS8L2		S100A16		TRAPPC11		GLYCTK		AKR1C13
			SDR9C7		RSPH3		FANCM		EGR3		XNDC1
			TMEM229B		PTPN9		LNPK		PRRT3		ENTPD6
			KCNN2		PLOD2		2210408I21RIK		ACTN2		SLC31A1
			CAT		CHIT1		TRAK2		SKA1		EXD1
			F5		NUF2		MELTF		ERG28		RAD23A
			CPS1		TSPAN14		STAG1		ASGR1		PPP5C
			CLDN1		WEE1		GM43797		CPT2		PKN3
			PCTP		GM5849		3930402G23RIK		CARMIL3		RNASEH2C
			SHLD2		NAP1L1		UFD1		NSDHL		MYO9A
			AGXT		FAM111A		CFAP53		NUP210		CCDC3
			SUCNR1		PPP1R13L		ERP27		LYPD6		SP110
			ENGASE		EBI3		CD28		DGKK		SH3TC2
			MMP19		TSPAN12		DIABLO		MBL1		AGRN
			HGFAC		CHRNA6		CENPW		RHEX		D130043K22RIK
			KEG1		PALM		ZBTB21		ACE		A330040F15RIK
			HSD17B6		PIRA12		4732491K20RIK		DSPP		FAM171B
			PIPOX		SAG		BBS4		L1CAM		GM15638
			COMT		DKK3		GM2061		SRCIN1		C730036E19RIK
			SLC22A26		UTP18		MPHOSPH6		CPA1		GM11695
			DHCR24		SPI1		CLPTM1L		ZBTB37		IFI208
			SFXN2		C1QL2		GM10232		FCER2A		KRTCAP3
			CYP2U1		CHI3L2		TMC5		LRRTM4		GM16332
			AADAC		PLA2G2D		GM19510		TTR		GM44421
			NMRK1		ST6GALNAC4		IPCEF1		CDO1		2900052L18RIK
			PHKA2		PIRA2		SEC61G		FRMD1		ELP6
			DPP4		SLC39A13		C230013L11RIK		C8B		ATOSA
			SEC16B		TSPO2		TCERG1		COL28A1		RAD9B
			RDH16F2		SCN1B		FAIM		ANKFN1		OCLN
			MGST3		ESCO1		TBL1XR1		CD79A		ATP13A2
			TMEM143		NFE2L1		C4BP-PS1		ERBB3		ASIC5
			HAO1		S100A2		DDIAS		SDC1		FAM117A
			HSD17B4		ROBO3		APOLD1		RPL3L		IGKC
			HOXB3		PHLDA2		TMEM251		NAT8F4		TREM2
			IGFALS		MPV17		GM37027		ACSM4		GM45495
			NOTUM		TFAP2A		SLC66A1		CCL8		HDHD3
			CXCL11		RAB11FIP1		D7BWG0826E		GPR34		CYB5B
			HDAC9		FGF16		PLEKHH1		SLC43A1		ZMAT1
			ABHD15		RABEPK		RPL3		C4orf17		FBXO9
			CHST13		WFDC21		THBS1		LHFPL1		FARP2
			MAP2K6		FFAR2		4930579K19RIK		CCL16		E030037K01RIK
			UGT2B35		IL4R		RETNLG		U6		NCAM2
			ACKR4		MAP1LC3A		SLC6A8		UNC93A		GM6190
			PPP1R3B		SPAG1		GM28856		A1BG		CYSLTR1
			ASPA		LOXL4		SWSAP1		DGAT2		PBLD2
			MAGIX		VASP		GM36723		TAFA3		CFAP54
			ITPKA		TMEM59L		SLC3A2		CORIN		SNX32
			RAB6B		SPSB1		PIWIL2		ACAA1		ABCB9
			KYNU		MADCAM1		FAM110D		PLEKHG6		RMDN1
			TTC39C		GCNT3		SSR2		SNORA80B		GM45727
			SPATA22		BNIP3L		GM14009		MMUT		MXRA7
			ALDH1B1		PCDHGB6		GM44956		TEX21		GIMAP4
			NICN1		CD47		RBMX2		CNTNAP2		CNMD
			GAMT		ANKRD33		OR13S1-PS1		GABRR1		LPIN2
			P2RY12		CEACAM1		ZBTB10		FCRL4		ARMC9
			SH3GLB2		HAMP		DDX21		CYP2A12		RNF152
			CYP2E1		NOD2		SLC15A3		C19orf54		MRPL14
			GALM		GYG1		TNIP1		SPRY3		TAGLN3
			USP2		HSPB7		TOX2		SLC47A2		MASP2
			CBX8		IFITM1		GM10209		TRIM10		NHERF2
			TYSND1		B4GALT5		9130015A21RIK		KIAA1614		KCTD12B
			DQX1		REG3A		ODC1		FAM83F		4933439C10RIK
			FMO1		ME1		GM45053		LMO3		CAPN11
			DHRS3		COL27A1		GM31718		EXTL1		BIN2
			RAPGEF4		MID2		RASGRP4		CMKLR2		D2HGDH
			FADS6		AMIGO2		SLC35G2		PGC		CCDC17
			TLCD4		CPLANE2		A430027C01RIK		ZNF575		GM11789
			EPHX2		ACSL4		MED12L		ARHGEF17		RPRD1A
			ANGPT1		TMEM54		ARG2		ADIPOR2		ARHGAP29
			TEF		LTA4H		GM23639		GBA3		PIGYL
			ACSM5		CERS4		GM41144		ECHDC2		AWAT2
			ACSS2		GM7592		ADAM8		SHROOM2		ROBO4
			RDH9		CA13		TMEM181A		VEGFD		BCAT2
			HPD		MSC		SLC41A1		CAMKK2		C5AR2
			BDH1		GPR180		GM30648		WDR86		PPP1R3E
			ECM2		NETO2		SLC39A10		TMPRSS11C		ARMCX1
			ARHGEF37		ALPK3		PTGFRN		GPR156		PLEKHG5
			PPARA		RNASE6		CASKIN2		CYP4A24		CMTR1
			BACE1		PHLPP2		TAB3		CARF		CYP2J5
			HOMER2		SLC23A2		GM5602		TCF7		UBE2H
			CFI		SQSTM1		NCK1		CYP4F37		SULT1D1
			ADRA2B		CSTDC5		CDKN1A		SV2C		TBX3
			FABP1		TMEM45A		PLPP1		ADAM22		CRIP2
			PCSK4		WDR54		TBC1D15		SERPINC1		FUT11
			GSTK1		GASK1A		GM26982		NR1I2		MPLKIP
			UGT2B1		NPAS1		CLEC5A		PAQR9		ABHD8
			VNN1		SLC66A2		MAGOH		APOA1		GM36738
			CYS1		CSF1		GM37486		PDIA4		MAP3K12
			ALDH8A1		CLEC2B		LRG1		ACOX2		AU021092
			CYP2C23		CENPH		TBRG1		TRIM15		SYNE1
			CSAD		BDKRB2		STAM2		ESPN		GM38319
			ABAT		C1orf56		PIK3R1		TENT5A		SULT2A7
			CYP2G1		TMEM237		PDGFRA		CYP3A16		ZFP458
			ACNAT2		CASP8		HILPDA		SYTL3		GM32063
			ANPEP		SWT1		SNHG6		SULT1C4		CD1D1
			PRLR		CCNG2		GM19589		CELF4		RASGRP3
			HYKK		LRRC69		FPR2		DAPL1		CHEK2
			INMT		NYX		AA467197		ALDH9A1		AMDHD1
			ABCG5		TMEM165		PARVAOS		UGT1A5		GM11847
			SLC46A1		IP6K3		PER1		GPAT3		GM45540
			NR1H4		FCN2		MUSTN1		SLC51A		SYT11
			CADM1		C11orf86		RND2		C6		PKHD1L1
			LECT2		WT1		GM6104		KRT23		SPTBN2
			CMBL		NPTX2		4833419F23RIK		MAMLD1		HTRA1
			FMO2		RORB		FNDC3B		ZFP324		GM16551
			CYP2A22		CXorf58		BLZF1		PINK1		RAB32
			SARDH		PLET1		FOSB		GOLT1A		ATP2B4
			PDZK1		BC035947		CHIL1		DMP1		HDAC11
			MCRIP2		SDC4		MARCO		IGF1		MTO1
			LRP4		HIGD1A		CPE		HSD17B2		PLXNB2
			PPP1R3C		CADPS		TRIM46		CYP4F16		CCDC85C
			TCEA3		S100A14		CFAP300		SIDT1		MAP3K4
			PDE8B		PTK7		SKIL		TECTA		TBC1D32
			XYLB		MS4A8		SLC25A51		PEBP4		ITGAX
			INHBC		ASIC1		KDELR2		TRIM80		GNG7
			KCNK5		CCL20		NLRP12		SYCP3		CDC37
			RETSAT		STXBP5		TLK2		SLC4A8		GRK4
			FAM81A		HSF4		NFKBIA		GOT1		PARD3BOS3
			SLC25A48		POGLUT3		GM20400		RAB40B		GM11967
			OLFML1		NPR3		PSPC1		PCYT2		SDC3
			GSTT3		MROH2B		KIF22		GPR153		MECOM
			PAH		PPP2R2C		TREM1		LIMS2		GM14221
			CYP4A12B		KCNG2		TRP63		HSD3B9		DDX17
			GPLD1		SMPDL3A		PLA2G12A		ACSL3		PLEKHA2
					HTRA3		FBXO6		GPC5		L3HYPDH
					SELENOM		KCTD3		GM23017		GAS1
					H3C11		SERPINA3L-PS		TEKT1		DGKA
					GALNT7		FUT2		SCX		PEG3
					ABCG4		STX6		CARNS1		NADK
					RFESD		PDK3		CCDC57		DET1
					CTSD		ZFP40		A2ML1		FECH
					OSBPL6		ROR1		APOC4		UBE2CBP
					RAB36		SRRM4OS		ATOH8		CCDC163
					ALDOA		BMP2K		ENOSF1		NUDT13
					EXOSC5		SAMD4B		QPRT		CCDC157
					TMEM184B		GM33201		DAO		SHANK2
					LAMC1		GM48420		HVCN1		OSBP2
					NFAM1		GM48882		HHLA2		H2-EB1
					GRAMD1A		FKBP11		RIIAD1		SAA4
					H2AC4		CHPF		ADGRG5		MAMDC4
					FOXK1		GM47173		OR2Z8		1190005I06RIK
					LIMK2		MRPS18B		PRRT1B		MAP4K2
					NMRAL1		GMEB1		GABRQ		CARNMT1
					EIF4B		IL1R1		ARHGEF38		GM33989
					SLCO4A1		CTTN		FMO6		MYL9
					TGM1		MYBBP1A		FN1		CLEC2D
					ZDHHC18		PROCR		MLIP		DIO1
					APIP		GM38171		LAMB3		CHADL
					PLA2G2F		1810055G02RIK		CFAP58		JMJD8
					MKRN2OS		CBX3-PS8		TP53I13		CYP2C39
					MARCKS		MBD1		ADRB1		IMPA1
					PNRC2		RBM48		POC1A		GM30938
					CD24		RCN2		LRRC2		GM20300
					TPM4		CH25H		LARGE2		MAF
					SRXN1		COL12A1		SPACA1		ADCY4
					ATAD2		F730035M05RIK		RIMBP2		ADRB3
					SLC7A5		SAV1		OR6C63-PS1		CRYL1
					CDH16		YPEL2		OSBPL3		TMIE
					PEA15		RHBDD1		DGAT1		HADHA
					FGF7		ACKR3		GLI1		GM5524
					NPC1L1		MAEA		FUOM		PLEKHF1
					KREMEN1		AI463229		FDFT1		TFEB
					FMNL3		GM47694		CTXND1		METTL7A1
					CLCN5		ABCA13		REPS2		AIFM3
					TSPO		SERPINA3I		ESRP2		MROH6
					TBPL1		PIGM		CA5A		GM35315
					DENND3		1700109H08RIK		PIK3C2G		CAV2
					SLC18A2		DYNLT2B		SLC17A4		MIA3
					CAD		LBR		C19orf81		TMEM131L
					GLUL		METTL1		MVD		CHRM3
					HK2		GM38335		ESR1		PREX1
					SLC27A4		RNF138RT1		CYP4A29		HARS2
					PRR15		XRCC2		PDE3A		CXCR6
					KIAA1549		GM42815		DMGDH		SYCE2
					SLC25A33		KIF26B		DHCR7		HPSE
					CHIA		RNF122		FGFR4		TPPP
					NKAPD1		CTLA2A		CRAT		POLD1
					NCKIPSD		FCOR		POR		CYP4A31
					WTAP		ARV1		ENPP2		LY9
					MGAT4A		SEC24D		EOMES		CYP2D36-PS
					GPC2		NUFIP2		PAX2		1110018N20RIK
					SARS1		NID1		SCART1		PRXL2B
					UBTD2		CTNNBL1		TNFRSF8		DHRS1
					ACTG2		GM32017		FCMR		COL24A1
					LPAR6		TRMT61B		SLC9A3R2		GM42717
					IFITM7		COL20A1		GM55458		RDH18-PS
					MORN4		PROX1OS		NEK10		ZFP93
					FSTL3		GM19557		TBC1D10A		ARHGAP24
					PTPN3		RHOF		CREB3L4		SORBS3
					IRS3		GM42462		FBXO15		C1QA
					UPP1		GM26797		APOF		FAM47E
					YBX3		MT1		GCDH		ABHD14A
					CHRNA9		PLIN4		DTX4		4732471J01RIK
					BCL3		TCTE2		SLC22A29		H2-OB
					TOPAZ1		GPNMB		SLC25A42		DEXI
					TMEM254		SFPQ		GLCCI1		H2-T24
					GIPC1		SLC39A14		ARHGAP20		AKR1C6
					CCDC198		E330011O21RIK		CGREF1		N4BP2L1
					BCAT1		TCIM		ACOT6		CX3CR1
					TMSB4X		ABL2		VIL1		MYLK3
					CEBPB		GM17087		MDGA1		ITGAE
					HMGA1		PDLIM7		GGH		ZFP455
					REXO2		MOB3C		C1S		IFRD2
					ANXA4		INTU		SLC27A6		GM19680
					KCNJ15		NUP93		TMEM102		FZD4
					BAX		GM12751		CYP3A41A		CAR8
					SMIM29		OR10J5		ASL		GM30794
					BNIP5		GM11773		GM3776		ARHGEF19
					CTSC		4833422C13RIK		PM20D1		GM18635
					FGF1		MIRT1		ZNF365		LYRM7
					UPK1B		RAP1GAP2		C11orf52		CPN2
					MYCL		GM48199		INHCA		STAB2
					CD72		B230303O12RIK		CES3		METTL17
					NAGLU		GPR137B-PS		AASS		IRF9
					SH3D21		OSMR		OSGIN1		CLEC9A
					ABCC5		TIPARP		CBR3		SLC25A23
					IRAG1		CHEK1		MTMR4		UNC93A2
					STXBP4		INSC		ARHGEF28		POMGNT2
					PIGU		CAR4		CYP4A21		HEXA
					CTSO		MAP3K14		POLDIP2		GM32391
					MYL6B		ARF4		PALM3		SCAP
					PCOLCE2		DUSP2		POU6F2		DNAAF9
					SLC16A7		KCTD18		SLC25A27		NTN3
					TNFRSF11B		DHDDS		STARD4		GM16573
					PCP4L1		GM34471		GM24463		9930111J21RIK2
					ZFAND4		GPCPD1		SH2D7		RMND1
					HAL		TRAF3		HYAL4		GVIN3
					SPEF1		CXCR2		SMPD3		9330175E14RIK
					SLC26A4		GM5637		CLEC17A		AKT3
					GPR65		CLDN2		C2CD2L		ADCK5
					ARHGAP18		TCEAL8		GSDMB		4833413G10RIK
					SERPINE2		CCDC186		NID2		PLK5
					ADAM33		ETS2		TMEM97		LTBP3
					MND1		SERPINB6B		PLPPR1		PASK
					CLEC1A		MED10		LMNTD2		TMEM147
					C2CD2		FGB		ARSD		BC024386
					CSRP2		CIBAR1		CYP2C66		TYMP
					PPP4R4		PRRG4		GGCT		DIO3OS
					SLC16A10		NCEH1		TST		GGT5
					ITPR3		WDR5B		TTC22		PILRB2
					SSTR2		AEBP2		IFNLR1		TRIM5
					EMP2		RNF144A		DCPS		SHMT2
					ABHD2		NUPR1		CYB5R3		FLVCR2
					PHLDA1		ENAH		ADTRP		ZBTB40
					RHOBTB2		GM48961		TIMELESS		CYP4B1
					IL27RA		MID1		IQCF3		4930412C18RIK
					PPL		SNX10		SGCD		ADAMTS7
					LILRA5		MYO16		CA3		GM43481
					PDZK1IP1		DBF4		SCG3		VEGFB
					SERPINB8		MAMSTR		GPR17		CYP4A10
					PPFIA2		GM43682		BFSP1		A830052D11RIK
					SRPX2		DNAH1		PEX5		NSUN4
					SLC37A2		SELE		SMIM5		MAPK8IP1
					NT5DC2		EXOSC9		NAT8F5		RDM1
					CEBPE		FAR2		NAT8F2		ACY3
					HSPA12A		SSR3		GTPBP6		A430035B10RIK
					GPR108		TMEM252		ZNF512B		MEF2C
					MPZL2		TRAT1		HAPLN3		MFSD3
					DEFB1		GM40634		DLC1		CBFA2T3
					ADAMDEC1		KLF6		PPP1R1A		RAP1GDS1
					RAP1GAP		SERPINA3N		AHSG		LZTS2
					ACYP1		FLOT2		GSTA5		APOL9B
					LSM6		9430064I24RIK		OR10H28		CYP2C68
					P2RY6		GM49223		SNTB1		RCN3
					LIFR		CTPS		CLTRN		ERBB4
					MTMR7		KCNQ1OT1		TARS3		KANK1
					XKR8		GJA4		HMCN2		BCL2L12
					MS4A7		GM33091		ELMO3		GPHN
					SLC6A9		GTF2F2		CYP3A41B		ZAP70
					CXCL16		NHP2		ERRFI1		EIF4EBP2
					FANCB		SATB2		CCDC152		LRP3
					PSMB9		TSPYL2		AOX2		PCMTD2
							GM44658		ESR2		DENND11
							MAP3K8		PZP		ATXN7L1
							SERPINA3E-PS		FCRL1		PIERCE2
							B430219N15RIK		EVPL		D630024D03RIK
							GM20442		GLOD5		C1QC
							PLS1		C1QTNF1		CAPN3
							EFNA1		AS3MT		METTL23
							SPON1		PDE3B		CD200R4
							SIAH1B		L3MBTL1		4933412E12RIK
							GM4691		ABHD1		POLI
							CERKL		TMPRSS11B		ECHDC1
							2410022M11RIK		XPNPEP2		FAM234B
							IL4RA		MYL4		FOXQ1
							KIF21A		SLC17A1		CPSF4L
							EDNRB		C1R		DNASE2A
							STAT3		GM25821		POLG2
							SLC38A2		LDHD		MMRN2
							SPHK1		SOX13		IRF1
							ATN1		KEL		GM2602
							GPR141		CDK5RAP2		PTK2B
							ZSCAN29		CD1D		UGT3A1
							APAF1		AMBP		GM2415
							GM17435		MAB21L3		GM5626
							DPEP3		FGFBP3		SLX1B
							EBF3		UGT2B38		DERA
							GM15694		DNAJC22		STRADB
							SEZ6L2		CRLS1		RASL2-9
							TMEM214		CYP4F13		AKR1B10
							P2RY2		PTOV1		ACVRL1
							2310043M15RIK		APOL6		FCGR2B
							TGFBR1		DAB1		BCO2
							GM8493		APOC3		GM10804
							GM14319		HIF3A		CIB2
							DPH6		LPGAT1		ABCG1
							B930025P03RIK		DNAH6		RGS3
							SEMA7A		SDR42E1		MAML2
							SLC30A4		SEC31B		CD55
							PCID2		RDH1		UAP1L1
							EQTN		POU2AF3		1700066M21RIK
							TUB		IFITM5		GM43690
							CAR13		COL21A1		RMC1
							BLOC1S3		FAM135B		ELOVL3
							ITM2C		MEAK7		HAGHL
							EREG		TRO		CYP21A2-PS
							RUNDC3B		HYI		CCDC141
							MT2		TENM2		ZRANB3
							TMED5		CITED1		C330018D20RIK
							MCAM		IRF6		GM29571
							PARP2		RAPGEFL1		SEPTIN6
							GOLGA5		CYP2C65		GM16793
							MDM1		MPV17L		FYCO1
							CD9		GJB3		GM4787
							SRGN		MTTP		DOCK8
							GM10524		TOM1L2		GM13021
							EDEM2		MPC1		SPRN
							CCNJL		F11		ATP4A
							PTX3		SERINC2		MRPL12
							1200007C13RIK		KCNB2		SOD3
							MCRIP1		IL13RA2		CYSLTR2
							TMED2		AOC3		ACBD5
							ATG13		CCN2		NLRP6
							SLC35B3		SLC9A7		9130409I23RIK
							GM11342		FBLN1		DNASE1L3
							ACPP		GAS2L3		SCRN2
							RRP1B		APOA5		CKB
							SGMS1		LRATD1		SLC40A1
							GM30173		FN3KRP		COA6
							GM43300		UNC13D		GM15348
							PLK4		HSD3B1		TMEM35B
							NUMBL		TTBK1		HSD17B11
							ARFIP2		CYP7B1		XRCC6
							KDELR3		OR6C200-PS1		OTULINL
							SRP19		TTC32		SYN1
							GM13375		LINGO1		MNDAL
							ATG16L2		CYP4A12A		HDDC3
							GM9761		NRG2		RIPPLY3
							GM42879		ATF5		LIPE
							IFRD1		DIRAS2		HMCN1
							GDPD1		SLC5A9		FGD4
							KCTD9		CLCA2		LY86
							OSGIN2		CDHR3		ZFP524
							ATG9B		TXNDC5		ZMYND8
							A530041M06RIK		SNORA47		GSAP
							1700030C10RIK		PRAP1		PDXK
							RPL36AL		HJV		SPICE1
							HMGB2		DNAJC12		ABCA8A
							PTBP1		GSTT4		ARHGAP4
							PTAR1		RBPMS2		NDUFAF6
							PRICKLE2		GRB14		TSGA10
							SNX7		4932415D10RIK		TMCC2
							GM48727		SLC35E2B		AQP4
							H1F0		C4BP		MERTK
							TMEM154		CPPED1		SLC47A1
							MVP		NAT8F6		TBXA2R
							GM43592		SPIN1		DMPK
							TMEM100		SLC7A8		ITGA8
							TCEAL9		SPDYC		IDNK
							GM11963		PTGDR2		TRIM65
							GM43672		OR2Z9		TMPRSS6
							CCRL2		EPHA1		GIMAP3
							4732496C06RIK		FAM169B		GM7887
							GM49759		PLIN1		CROT
							GM4900		FGFRL1		RDH5
							MAGEH1		TMEM86B		PTGFR
							ITGAM		U3		GM3807
							CCDC149		SORCS1		GM38345
							RGS2		DPF3		GPR12
							SERPINA3D-PS		MFAP4		DLG3
							TMA16		TCP11		FAM171A1
							4833418N02RIK		NPHP4		PCLO
							FOXP4		CLDN15		GM6277
							MFSD2B		DLG2		ABCD2
							TTC39AOS1		TLE1		SRR
							BTBD3		MYH15		CD180
							GRB10		HSD3B4		POLA1
							RBM12		HERPUD1		PVRIG
							GM14167		INHBA		OXCT1
							LRIF1		S100A4		GM43597
							INSIG2		IGF2		HECW2
							AOPEP		SERPINA7		ADGRL1
							GADD45G		GUCY1A2		GM11266
							ZFP202		MAGI2		PPM1M
							VPS37C		EXPH5		ZFP354A
							DDX28		MAG		DYNLL2
							GM17088		SLC16A13		CLCN2
							EXOSC1		GALNTL6		ANXA6
							PTPRN2		HOMER1		SLC25A13
							SERPINA3K		FNDC5		COL6A2
							CCNL1		GNPNAT1		TBC1D2B
							MAPK6		LPAR5		TLR12
							FRMD8		AUNIP		TMEM14A
							NTMT1		ELOVL6		CES1D
							HIVEP2		AVPR1A		AA986860
							CNIH2		CXCL9		PLA2G4A
							TATDN2		RECK		GM11437
							ORC2		CD19		DCDC2B
							SFT2D3		TPO		VLDLR
							SLC16A6		GLYAT		EXOC3L2
							SLX4		CYP51A1		HDNR
							PIGA		PROM1		SRBD1
							PABPC1L		TAS2R40		DBT
							LRATD2		SLC17A2		SLC1A2
							FFAR4		UGT1A2		INVS
							HCCS		RASL10A		PDGFB
							LSM5		COX7A1		ABCC3
							MYO15A		RUSC2		C730027H18RIK
							IL1R2		ABCA4		CAR3
							SLAMF9		MAT1A		FAM167A
							GM20604		ITIH1		PHF19
							NOPCHAP1		MOGAT1		D930048N14RIK
							FGA		POU2F3		COX20
							IGFBP1		STAT2		ARHGEF39
							PSAT1		ROBO2		LIN7A
							PTPN21		HHIP		MBD4
							PNPLA5		CPA5		SLAMF8
							TDG		CAMKV		ROBO1
							FOS		GCAT		ARSB
							TPD52-PS		UNC13C		VMN2R57
							WIPI1		CFB		MYH11
							SERPINA3F		QSOX1		PKP4
							COX18		RIMS2		CPM
							TUBB6		ZBED2		GM46411
							ALKBH3OS1		RTL4		GATD1
							LATS1		C4BPB		H19
							ZFP653		LTC4S		GM49495
							GM38253		F12		MRC2
							FADS3		FZD1		MTARC1
							ZSCAN25		HBB-BH2		GM4956
							CORO1A		NAT8F7		NAA10
							RRM2		ASCL1		HEXB
							HNRNPAB		L1TD1		PTER
							FEN1		LGR4		GM49201
							PCM1		SULT1B1		MADD
							GNPDA2		MYH7B		MTSS2
							NMNAT3		CISH		CATSPERD
							TNFRSF1B		RASSF6		KLF12
							ANKRD2		ABHD6		DAPK2
							GCFC2		DUSP9		IL17RB
							GM10463		BCKDHB		CENPA
							MRTFA		GALNTL5		3830406C13RIK
							4930438A08RIK		HSD3B6		CDH6
							PLEC		VSTM1		GSTT2
							FAM241A		SLC2A11		CLMN
							B230303A05RIK		NOSTRIN		KCNJ10
							PPM1L		CRELD2		TMEM106A
							IL22RA1		GMPPA		CENPN
							CXCL1		IGSF11		A130051J06RIK
							TNFRSF10B		SEBOX		ACSL5
							RELA		HP		ZFP454
							DBN1		SLC51B		GM10644
							LRRC59		NT5E		G0S2
							KIF18A		NPNT		FCHSD2
							NOS3		SMOC2		PFKM
							ZFP746		ASB4		GM15261
							CD244A		GIPC2		CREBZF
							IBTK		FAM187B		PER3
							GM10642		CLDN14		SCARB1
							GM14494		RAB4A		VARS2
							RHBDF2		SYBU		CAMK2N1
							XBP1		SDF2L1		NFIC
							NRIP3		SERPINA5		ITPR2
							NOS1AP		DUSP8		GPAT2
							RRP12		SOAT2		PRKAG2
							TMC3		CASS4		ZFP667
							DOP1A		IER2		MLLT3
							ZFP64		MYOM1		GM19522
							ACTB		RGS16		OMA1
							PRSS16		PKLR		GM49331
							GM38077		RET		RNF5
							PCDH9		EGR1		UROS
							SOCS2		KHK		CYP2J9
							FBXO4		LEPR		GM37729
							UBA5		ZBTB45		MGMT
							FAM83D		KLHL25		MYLPF
							DPEP2		DNAH2		AIF1
							COQ8B		BCO1		SPAG4
							RBMX		RCCD1		5730405O15RIK
							GM49376		GMPPB		F8
							TGFBR2		NUCB2		LYZ2
							ORAI2		APCS		SIGMAR1
							IL33		SLC41A2		PABPC4L
							INAFM1		TTC6		AMIGO1
							PHF13		HPX		B4GAT1
							COBL		HDC		6430550D23RIK
							1500011B03RIK		LRIG2		ZFP983
							H13		ARNT2		NEB
							TNFAIP2		MLC1		TLE5
							GM26782		RCL1		B130024G19RIK
							PTBP2		ENTPD3		MCCC2
							OGA		HYOU1		GM38317
							WSB2		GNAT1		KANSL1L
							SOWAHC		PDZRN3		GM16587
							SETD7		GUCY2C		EPOR
							LINGO4		MIOX		MTX3
							VANGL1		SLC17A9		TMEM94
							CHAF1B		CFAP43		BCL7C
							FLOT1		SFTPD		ARHGEF40
							MMP25		RGS8		GM47140
							FABP4		NAV2		RAET1D
							DESI2		EAF1		FAM120C
							DAP		AMIGO3		ENTPD5
							SLC25A28		PDK4		RNF213
							GM3571		CARHSP1		ZFTA
							A530013C23RIK		PRAG1		AGO1
							B230377A18RIK		GADD45A		DALRD3
							GM5828		ARSG		TUBE1
							RNF125		PLA2G7		GM42604
							CASC1		ADAMTS3		ZFP780B
							CIRBP		CYP4F17		PLCXD1
							FRZB		BMX		GFM2
							GM7694		NAT8		ETNPPL
							FABP12		NGF		ASGR2
							TSR1		SLC26A8		IVNS1ABP
							STIMATE		NUP62CL		GM11772
							TBC1D2		SGSM1		SIGIRR
							GPX3		ADH7		DUSP19
							CDC42SE2		ST8SIA1		FBXO21
							GM42809		CCDC134		NOTUMOS
							QRSL1		VTN		ADGRD1
							1110025M09RIK		CIDEC		EPHA3
							SREK1		PAPPA2		MOV10
							VOPP1		SEMA3B		CMAH
							A530064N14RIK		THRSP		SEMA5B
							GM56350		BHLHA15		ZFP931
							IL11		SLC25A47		TSPAN15
							YIPF5		SLC13A5		MS4A1
							WNT4		BTBD19		NOCT
							GM4739		TKFC		MYH14
							GPRC5B		P4HB		TMEM51
							MIOS		PLAC8		WDR11
							RLIM		SYNPO		ISOC2A
							SETX		CCL3		NLRP1A
							GM37660		RETREG1		CNR2
							GMDS				D3ERTD751E
							IFT57				OCIAD2
							IL20RB				1110028F11RIK
							DCTD				PGRMC1
							PLEKHM2				A430018G15RIK
							FICD				PTGDS
							GM36283				RANBP3L
							B230208H11RIK				INPP4B
							ABCB1B				IGSF10
							ZFP949				NAP1L3
							E230013L22RIK				B3GALNT1
							ZFP9				CYP2D10
							LPAR1				MSH5
							SPRYD3				ZFP456
							HAS1				SLC5A6
							ST7				FOXO4
							MEX3C				SOX5
							JUN				GGNBP1
							ADAMTS5				AKAP1
							B3GALT1				NFIX
							RFLNB				CLEC14A
							GM5300				HIBCH
							CRISPLD2				SEPSECS
							CDH4				BCORL1
							GM43359				SASS6
							GM15283				ZFP982
							POLR3D				TBC1D30
							CLCF1				FHOD1
							3110082I17RIK				NQO1
							CHIL3				AXIN2
							GOLT1B				SYT3
							TMED4				AP1G2
							FOSL1				HCN2
							STK17B				ZFP940
							GM14321				PLEKHN1
							PARM1				CYB5R1
							INCENP				TPGS2
							GARS				ENTREP1
							FCHSD1				NECTIN3
							UBE2J2				ACSM1
							C2CD4A				KIFC2
							GNL2				SLC4A9
							RBM3-PS				ZFP964
							KCNJ2				9030622O22RIK
							6430573P05RIK				PAFAH2
							CNTNAP1				GTF2IRD2
							PSTPIP1				DCTPP1
							TACC2				KCNN1
							TESMIN				CCDC80
							SLC7A6				GM49668
							CRTAM				IFIT3B
							GM41307				4933411K16RIK
							RBM15				PAMR1
							GM20703				ATG4C
							AW554918				PRODH
							TAF9B				ZFP174
							CACNA2D1				1700028E10RIK
							SH3BP4				GUCY1B1
							FGFR1				ABCB10
							NSMCE2				COG5
							SPN				NCBP2
							TMEM39A				GM8893
							PCSK1				5430402O13RIK
							4931440P22RIK				EHD3
							ARF6				CAV1
							0610009L18RIK				ABHD3
							BET1L				TMEM260
							GM20633				CYP4V3
							SHC1				TUBG1
							GM37352				CCL28
							ARL4A				ABCD1
							ASPRV1				2310010J17RIK
							PIK3R5				COQ8A
							SDAD1				TM2D2
							PDIA3				FAM32A
							CCN4				PRSS23
							RHOC				MRPL49
							CPLX3				ANKRD29
							GM43360				ABCB4
							BCLAF1				PROB1
							CLEC4E				SGMS2
							4921528I07RIK				FAH
							HTR7				H2-AB1
							MYL12A				NIT1
							LMAN1L				CTDSP1
							TRUB2				ACAD10
							ALDH18A1				TSEN34
							CEP170				DUT
							GATA6				C1QB
							PF4				MAP2
							HECTD2				SLC25A19
							CYRIB				SPATA2L
							MRAP				TNFRSF11A
							PIN1				A730063M14RIK
							F630028O10RIK				LOXL3
							FABP5				RTP4
							SPPL3				WRN
							CARMIL1				DZIP3
							GM13331				TREH
							HESX1				CD48
							TRAM1				GM15343
							GM44829				SPON2
							BC049987				AFMID
							GM28529				RAB13
							BCAM				GM20045
							EIF1A				1700008J07RIK
							ADAM19				SLC39A2
							DNMT3B				ARL3
							BARX2				CD59B
							PNLDC1				MTCL1
							TASP1				PRDX2
							D830050J10RIK				WDR76
							RAD18				CLEC12A
							LIF				IGHA
							CPEB1				CD3G
							TMEM87B				CDKN1C
							H3F3B				SLC2A4RG-PS
							SEC11C				HSPH1
							EZR				SIRT3
							PTGES				MBLAC2
							POU6F1				AQP1
							GPR171				LYNX1
							GM16465				DISP2
							GM379				BSCL2
							9030407P20RIK				CFHR2
							GM37305				ADAMTS13
							GM42940				ACVR2B
							TEN1				CBLN3
							ITFG2				IYD
							GM5873				CYB5RL
							ARL2BP				RARG
							NOMO1				GM49417
							TTLL11				SLC29A2
							COG3				CD320
							PICALM				ST6GALNAC2
							TMED9				GM10767
							NKTR				PPP1R16B
							GALNT18				CBY1
							GM32281				MTRFR
							B230398E01RIK				TLE6
							ZFP292				CIT
							1700093J21RIK				RASAL2
							1110065P20RIK				ATP6V0D2
							GM27252				PEMT
							SIAH1A				ARHGAP6
							BCAP29				MMD
							A430105J06RIK				NIT2
							LOXL1				ST3GAL3
							EML5				CACYBP
							SORCS2				GM26588
							1700086O06RIK				ULK2
							ASTE1				2610021A01RIK
							GM43679				SLC35E3
							SNHG9				MAPK15
							ZC3H6				ENPP6
							SOWAHB				UGP2
							ASAP2				ABTB3
							OSBPL10				EIF4A2
							CARD14				MFSD13A
							TMEM212				SEC14L4
							SPCS3				COL6A3
							SLC25A18				STARD9
							VWA2				TMX2
							FTH1				ALDH1A7
							KCTD10				GPRIN3
							IER3				MYPOP
							GM47163				SEPTIN8
							CEBPD				TMEM126B
							SVEP1				HEMK1
							TNF				ZFP273
							DDX39A				SUDS3
							PDSS1				GM16638
							TM4SF20				NES
							NEDD4L				UNC119
							CRYBB3				GM16062
							SEC13				ANK3
							E230025N22RIK				HPS5
							BEX2				SLFN5
							AQP8				ABCA8B
							DUSP14				UBR2
							GM12346				IGTP
							SELP				GM37570
							PSMD8				GM43667
							CYB561				COL6A1
							GM36908				PRSS8
							NFKBIZ				GM10614
							SERTAD1				PHF11B
							MARVELD3				FASTKD1
							CRCP				COL5A1
							RASSF10				PPP2R5E
							GM45902				PRSS36
							EIF2B2				CES4A
							WNT5A				THSD4
							9130024F11RIK				HNF1AOS1
							PTGS2				IGIP
							A230072E10RIK				1810017P11RIK
							EPHX4				MIEF2
							GAD2				SEPHS2
							BAG3				GM13091
							RIC8A				EEIG1
							GM8883				FTCD
							GM49708				APLF
							CCL4				UHRF1
							SLC30A7				GPC6
							PPP1R32				SNED1
							GCNT2				GM18101
							SURF4				WNT9B
							OLIG1				ADGRV1
							ZFP13				RASGRF2
							9430037G07RIK				MAMDC2
							PRMT1				TFPI2
							RBM3				COA3
							PDE4D				ERN1
							RAMP3				LHX2
							GM30970				CSF1R
							HSD17B7				PTH1R
							SELENOS				RBP1
							IL36G				CAR14
							SCD1				GM826
							ABRACL				CYP2C50
							SLC7A11				PLXDC1
							FHAD1				KIF3C
							5031434O11RIK				EPB41L5
							GM19345				HADHB-PS
							GM44116				GM4951
							MCTP2				GABRA3
							BIRC2				KLHL3
							ZFP131				IQCC
							PYROXD1				NDFIP1
							MDFI				ADCY9
							PARS2				PYCRL
							POU2F2				DAPK1
							GNA13				SUOX
							ARL8A				DAAM1
							TREML2				UQCC6
							TMEM62				CRACR2B
							GM17359				ATG14
							MMP12				ZFP108
							SLC2A1				2510016D11RIK
							GM44950				GM45909
							CHMP4C				MTERF2
							RGS1				SAR1B
							KRT8-PS				6430511E19RIK
							SMAP1				CCL27A
							BBX				GPC1
							AI506816				MIGA2
							TMEM268				CCDC189
							GM49544				TOB1
							CD14				CYP2C55
							TRIP6				PNKD
							CCDC167				FBLN5
							WDR45B				UGT3A2
							CDH3				CBR1
							HDDC2				ZNHIT6
							MYBL1				ZFP953
							MTUS2				B130034C11RIK
							GM49783				CEP250
							IRAK1BP1				ZFP874B
							COL4A2				8430422M14RIK
							GM42636				WASF1
							NGP				SERF1
							GFPT1				CAR11
							HMOX1				NAALAD2
							GM6682				HSD17B10
							ARHGAP32				POLK
							UTP14B				ADCY7
							TMED3				AHSA2
							GM14097				PPP1R14A
							MTFR2				GM22146
							IGF2BP2				CD209B
							NIBAN2				GM46565
							1700056E22RIK				FLT3L
							LY6C2				DDX11
							NAMPT				ZFP760
							GM5340				DNAI1
							HMGN2				PON3
							GM43844				DCLK3
							MPHOSPH10				GM12445
							G3BP2				AATK
							CTDSP2-PS				MSH3
							NHLRC2				MSMP
							GTF2A2				GM44250
							CD24A				CASP6
							ZFP777				UNC5A
							MS4A4A				CASTOR2
							NUPL2				A930001C03RIK
							COPE				UGT1A1
							SPTY2D1				GM15889
							TNFSF11				AMY1
							ATG2A				SUSD2
							YRDC				GM2788
							GM17055				CD300C2
							ADAMTS15				OBOX4-PS3
							GM20632				SPPL2B
							CFAP69				2310001H17RIK
							TTC39A				TANGO2
							TSC22D2				HERC2
							SMAD1				CCDC166
							GM19619				ITM2B
							RIAN				BAHCC1
							STX18				PAPSS2
							NAPSA				GM10451
							C1QTNF6				TLR1
							ZFP52				ZMYND15
							TAX1BP3				PARP16
							AKAP12				A1CF
							BLCAP				GM30117
							GM49123				CYP2C54
							2810402E24RIK				ASB13
							QTRT1				OXLD1
							ARFIP1				AARD
							PLSCR1				DDB2
							2010003K11RIK				GHR
							GM45221				FITM2
							GPR35				0610031O16RIK
							JADE2				NKD1
							TUBA1C				GM13131
							SERPINA3M				KNTC1
							NSUN6				LAIR1
							AFDN				IL17RC
							GM44164				GM20319
							CYTIP				ZFP791
							GM6517				GM31583
							PMAIP1				PRDM16
							DPP9				TMEM98
							GTF2B				GM34934
							GM47708				DGLUCY
							ARPC1B				GM47467
							MSL3L2				UGT1A10
							LSM8				LRIT1
							FBP1				PPM1K
							GM8075				SLC8B1
							PI4K2B				TPCN1
							MCMDC2				FAM167B
							SOCS1				SLC25A35
							IL17RA				IFT140
							RAB34				SLC6A6
							BC049715				MPP4
							WFDC2				RAB3A
							LYSMD3				CYP2D37-PS
							REPS1				HECTD2OS
							SAA1				GCK
							SRC				CES1F
							SSR1				PRPS2
							GM44907				TSPYL4
							ARFGAP3				WDR19
							LRRC8B				PACC1
							IL1RN				PDE4C
							PPRC1				4931406C07RIK
							CCDC180				ATPSCKMT
							0610043K17RIK				ESRRA
							GM14027				PTMS
							FREY1				IRF3
							GOSR2				PIP4K2B
							GM32089				PHF7
							COL4A1				BDH2
							GM33699				SMAD9
							STK19				PLD6
							ZFP810				SULT5A1
							GLS				ACOT7
							THA1				IKZF3
							ALDH1A3				OR5M3B
							TGIF1				FGFR3
							SLC22A21				GM14038
							ICA1				FENDRR
							NAV3				WDR6
							FH1				SULT1C2
							9330121J05RIK				ODAD3
							CCL6				PKHD1
							ENTPD1				ISOC2B
							GINM1				PLA2R1
							LOX				HLF
							SUCO				GM40040
							SRPR				GM830
							ATP6V0A1				GM30931
							SRA1				SRD5A2
							EPOP				GPRC5C
							GM11427				TBC1D9B
							RIPPLY1				ZFP661
							DYNC2LI1				AAMDC
							SLC7A1				SMPD2
							GM15832				CBX6
							LAMC2				SYTL1
							GORASP2				LACTB2
							1700003N22RIK				DHFR
							GM4247				GANC
							1810062G17RIK				CHRNA2
							NCOA2				H2-T22
							TRP53I11				SLC35E2
							PRKCH				TTC21B
							ADM				HEXIM1
							6430548M08RIK				GM7463
							IMPDH1				PGM2L1
							DENND2B				GAA
							STX1B				KLRC1
							NFXL1				ECE1
							NUDT4				SNN
							USO1				SH3D19
							GM9910				1810034E14RIK
							GABBR2				BMP6
							SBSN				DZANK1
							ZMPSTE24				PPP1R1B
							DDX39B				IFI203
							ITGA7				OAS1A
							ZFAND2A				LRTM1
							NLE1				ZFP41
							FAM117B				RALGPS1
							AP5S1				ARHGAP42
							PFKFB4				MTHFD1
							DLK1				IGHD
							HTR2A				IFI203-PS
							ALKBH6				GM49125
							GM26885				GM31814
							SEMA6B				PIEZO2
							MKRN1				SYTL4
							JDP2				1110002L01RIK
							TMEM184C				SNTG2
							GAPDH				COG4
							PMP22				NTM
							CBLC				DNAJC11
							SEC61B				DIXDC1
							CYP2C53-PS				REXO5
							ARCN1				PDGFD
							CDC42EP1				TMEM79
							ZBTB25				WBP1
							SGK3				ABCC2
							BCL10				LRRC56
							GAS6				THY1
							DTX3				KIT
							ARMCX4				GM16794
							GM43719				EPHA7
							KICS2				LMAN2L
							BACH2				SVIP
							CDA				DSE
							PGS1				DPP7
							ACTG1				SENP8
							OLIG2				KANK3
							BHLHE41				HS3ST6
							GM38329				PEX26
							GM45548				BMP7
							FAM222A				C1QTNF7
							GM7553				CFHR1
							9530077C05RIK				BRIP1OS
							GIGYF1				HNF1AOS2
							KCNJ8				RASAL3
							PLATR22				HPGDS
							ITIH4				GM43314
							SLC16A1				CHN2
							HGF				FAM78A
							LNX1				F730311O21RIK
							GM11212				RNF150
							GM5970				TMEM229A
							REEP2				ORMDL1
							CDK3				WNK4
							SATB1				LRRC61
							TRMT61A				IMPA2
							E330011M16RIK				XLR3A
							GINS2				MUG2
							AOC2				MEIOB
							XYLT1				USP18
							BMP8B				RASSF9
							PPIP5K1				BMP2
							STT3B				LAMC3
							PVR				SYT7
							AP1AR				DPY19L3
							GML2				GM46447
							STEAP1				BCS1L
							GM14111				LST1
							ZFP217				GM46516
							RLF				6330418K02RIK
							E130317F20RIK				SLCO1A4
							1700102H20RIK				DENND2A
							HYAL3				BTNL12
							HMCES				RITA1
							DONSON				EPHB3
							SPINK1				ROPN1L
							A730036I17RIK				LRRC45
							TBCB				DLEU2
							CD63-PS				EPSTI1
							A930035D04RIK				THEM4
							NFE2				TMC6
							MAST2				PCBD2
							TNFRSF22				NTPCR
							SEC23B				RCN1
							RDH13				BCAR3
							4933440N22RIK				TXNL4A
							GM11488				SLC19A1
							ARL1				TRUB1
							SDCCAG8				FAM89A
							ZFP618				D630003M21RIK
							NRP1				PITPNM2
							PLEK				DCUN1D2
							B4GALNT4				SLC6A16
							NLRP3				ABHD18
							GJA1				GPR182
							GM16174				DOCK4
							FASN				CEP68
							SLC39A7				SLC5A3
							CD33				PSEN2
							SMIM3				CHST2
							TGM2				ACAA2
							TBK1				WDR38
							2310034O05RIK				TRIM12C
							TCHH				TMEM53
							GM48677				CYP2B10
							PROK2				CES1G
							MTHFR				TTC27
							CSGALNACT2				FIGN
							ATF3				AW112010
							E030022I16RIK				TSPAN2
							ZFP995				MRC1
							SEPTIN11				MAVS
							ZC3H7A				KNOP1
							P3H1				CD86
							BTG1				LFNG
							GEMIN8				CTSF
							POTEGL				GPT
							ARMCX5				GM28875
							GM34280				TBX3OS1
							SLFN1				BEND4
							MFAP3				ALKBH7
							GM18194				GFRA2
							GAN				1810053B23RIK
							SOCS6				MILL2
							RAB37				WWP1
							TGFBR3L				FILIP1
							MS4A4D				STAT1
							ADIG				GM10319
							EIF2B3				NME4
							TRIM3				MEGF6
							RPA2				GM3219
							FGG				MT-RNR1
							ABCA1				GHDC
							SEMA3E				PROCA1
							BCLAF3				AOX3
							BC016579				NR2F2
							BPNT2				FHOD3
							CEP170B				PLXND1
							TAS1R3				GM43311
							GM16740				FGD2
							SLC2A3				PDE7B
							ARID3A				EFEMP1
							COPG1				CES3A
							KIF5B				RIGI
							H1F3				ECT2
							ELF3				DOCK6
							TAF2				GALNT15
							ADAMTS9				OLFM2
							TBX2				USP40
							GM45632				MYO1E
							CCDC122				GM7842
							TMEM161B				MIPEP
							NPAT				MTARC2
							CLP1				EI24
							DUOX2				CNTROB
							GM50012				ZFP692
							NRP2				NR3C2
							PTRH1				EMCN
							KRAS				DUSP12
							ITSN2				ACAD12
							RCAN2				GM28818
							TANC1				CCDC107
							PRDM4				CES1E
							TREM3				MCCC1
							GET4				COL5A3
							GM28857				F830016B08RIK
							GM12195				WDTC1
							SCRG1				HEBP1
							NRAS				LUM
							RPL22L1				GGACT
							KCTD5				GLO1
							ZDHHC24				RSLCAN18
							LITAF				GM17196
							LTB4R1				SIRT7
							CPB2				ZFP932
							VILL				ZFP759
							1110038B12RIK				ADGB
							GM48581				GBP10
							AU018091				CCS
							PIM1				FCGRT
							DNAH2OS				1500026H17RIK
							GM16685				PRKCZ
							GM43039				YAE1D1
							TMEM171				MT-RNR2
							ATP2A1				CNTLN
							CKS1B				PARP12
							GM11577				KLHDC7A
							MCM3				PIGH
							GARIN1A				CDC14B
							LEPROT				HHEX
							STEAP4				2210408F21RIK
							CCDC120				SSBP3
							RALGAPA2				MAP3K21
							NME6				NGEF
							CBLB				RNASE13
							MORF4L2				MMD2
							4833445I07RIK				TEP1
							GM48990				TTC36
							AFF4				PYGB
							B230206L02RIK				AI182371
							GM5530				B630019A10RIK
							SRP54C				E330037G11RIK
							1700034H15RIK				EID1
							SMOX				GYS2
							BB123696				IQCE
							CALR				COA4
							DREH				RPGRIP1L
							GM48478				PTPRF
							AI987944				KIF12
							BACH2IT1				DNM3OS
							RTN4RL2				CMC2
							GM13736				MYLK
							CSF3				DOK1
							GPATCH4				PGAP1
							PPP2CB				CXCR3
							ZFP800				FSCN1
							UBE2N-PS1				MINDY4
							CCDC86				GM17634
							1700037C18RIK				WNT2
							CWC27				SIRPA
							PRKX				CSGALNACT1
							ACOD1				HC
							IFITM6				ARHGEF15
							GM5184				SRD5A1
							IRAK3				TASOR
							B430010I23RIK				NAAA
							RSAD1				CLEC7A
							RGCC				P3H2
							TECPR2				D630039A03RIK
							PLEKHA1				SLC38A3
							LAT2				GM12250
							LY6A2				TENM3
							PFKFB3				F13B
							CLCN7				ADAM4
							FCAMR				GNE
							TPRN				COPG2
							FAM118A				CD74
							ADRB2				HSPA12B
							TRP53INP1				LIPG
							DEF6				GM34333
							GM18147				LAD1
							MTBP				TRPV4
							SEC22B				KCTD11
							COL25A1				PAOX
							TFRC				BHMT1B
							TES				GM31992
							BCOR				CBX7
							GRIA3				VAMP5
							BHLHB9				PIK3R2
							INHBB				SYTL2
							ZFP462				CCDC91
							TBL2				SLCO1A1
							CHKA				STIP1
							GM19951				MTFP1
							GAB2				CALN1
							LNCENC1				CYBB
							DIS3				CHST7
							IQCB1				PCMTD1
							GM18541				MYCN
							ATF4				C2
							ARNTL				RHOT2
							BMPER				RALGPS2
							HEG1				METTL26
							SNTB2				GUSB
							INO80C				TERT
							RFXANK				CEP19
							GM36660				SUSD4
							SPATA7				MRPS36
							ADA				TNFRSF14
							DOT1L				MZF1
							SRP9				CSPG5
							EIF2AK3				2610528J11RIK
							COL13A1				SLC29A1
							CHMP4B				VASN
							PBX3				NR0B2
							1810012K16RIK				GM4952
							GM19186				FBXL7
							GM19705				MAPRE2
							ZMAT3				KRT7
							GAR1				MAFB
							LNCPINT				LRIT2
							UBE2G2				TFPI
							ATP6V0A4				GM15446
							SPINDOC				ESCO2
							C2CD5				GABRB3
							TPD52				PCBD1
							PGM2				GIPC3
							GM14286				GBP8
							SHD				DHRS4
							A630001O12RIK				GM36264
							ZC3H13				ISOC1
							SNHG3				MYZAP
							SELENOK				SLC39A8
							SULT1E1				CAR1
							GIT1				KANK2
							GM38104				GM43267
							MMP28				GM28557
							MOXD1				ATP6V1G2
							PHIP				CYP2D38-PS
							ODF2				SLC10A5
							ZFP850				MX1
							KCNT2				GM32461
							SLC11A2				ZFP873
							EPB41				LAMB2
							NUP98				CASP9
							NIP7				MIPOL1
							HSPA13				SPSB4
							TRABD				GTF2I
							MYD88				9030616G12RIK
							TUBB2A				SSPN
							YPEL4				CLEC4A3
							GM48591				CPOX
							SCARA5				NUDCD3
							PRG4				ABCA2
							NFASC				TOR4A
							SPCS2-PS				FAM210B
							GM7588				TRIM34A
							TG				ZFP775
							GM12263				STXBP1
							BCL2L11				ABCB6
							SLC28A2				MRPS25
							METTL9				PTGR2
							BTC				CD22
							ADM2				LAP3
							SLFN2				ACP6
							CD80				TEDC2
							XPNPEP1				IDH1
							TNFRSF23				NUAK2
							DNMT1				ANO8
							RAP1B				ELAPOR1
							JMJD6				FXYD1
							TRIM7				GM20688
							GM13293				ZFP503
							TAT				LMOD2
							SNHG5				KPTN
							TRIM13				UBE2U
							GSPT2				ICOS
							ZFP513				ZFP467
							GM16589				SNX15
							EIF4A1				IGF2R
							DCAF15				2810408I11RIK
							STX12				SIAE
							GM10433				TXNL4B
							NIN				MT-TM
							GM10447				TESK2
							PLCL1				CCDC159
							ALDH3A1				KLF13
							2700038G22RIK				GM30784
							DOK3				TPST1
							CALU				2810414N06RIK
							CNTRL				PWWP2B
							4930597O21RIK				PRELP
							HSPA5				CD300LD
							RHOB				GM13775
							XPA				CYP8B1
							IGDCC4				B230354K17RIK
							GM49733				HACD4
							PPP2R1A				WFDC1
							SPIRE1				ELK3
							ANAPC16				OLFM3
							TMEM71				FCGR1
							ST8SIA3				GPX1
							RASSF2				GM18337
							SLC30A10				GM15535
							ERO1A				DHX58
							BCL2L1				LRAT
							GM4117				TRMT1L
							GBP6				TTLL5
							CHIC2				GLB1
							SLC16A3				TIMD4
							ZFP280D				TMTC1
							CTSL				ETV1
							SRPRB				ADAM11
							DNAJB9				NAT1
							ZFP580				RGS7BP
							GM13889				GM30849
							HSP90B1				GM47905
							VXN				HAP1
							TCEAL5				PPARGC1B
							TNIP2				A530072M11RIK
							4633401B06RIK				PLEKHA6
							GM15883				RNF123
							TRIM39				BMP5
							2810403D21RIK				LACTB
							ATP6V1G1				SIVA1
							BMYC				CCDC148
							SLC36A2				HACD2
							LNX2				GM47155
							GM44186				PCSK7
							JMJD1C				GM16548
							NFKBIB				GRCC10
							C230037L18RIK				PLET1OS
							RAD17				ZFP647
							TSPAN9				PIM2
							GM10309				GBP2B
							RAB30				EVL
							GNB5				EPHB4
							FRMD8OS				GM44117
							SPATA5				SOX18
							TXNDC11				9030619P08RIK
							SMN1				ENPP3
							GM16238				PDE4A
							ZFP119A				SMIM13
							CUL9				YPEL3
							DTL				SPC24
							GALE				KCP
							4921531C22RIK				PDLIM5
							NT5C2				SCARF1
							NAF1				TMEM81
							GM42664				C9
							MEG3				FANCG
							DYRK1A				MRNIP
							GM4925				IFIT3
							CD300LF				ADGRE1
							PKM				ABCG3
							NEDD9				MOB3B
							MARCHF3				GM26684
							MORC4				OAT
							CXCL5				WLS
							ARHGDIA				PLOD1
							PLPP5				GM52969
							AI463170				TEX264
							PPP2R3C				COBLL1
							GM44955				RNF135
							SLC34A2				3110045C21RIK
							TMEM258				SPIB
							CXXC4				GM7609
							SCN8A				HPN
							TJP2				PLAU
							SPCS2				AKR7A5
							CDCP1				MFSD4B3-PS
							GM8399				RASSF7
							PRKAB1				MRPS35
							NNT				PROZ
							TLR13				AASDH
							SSX2IP				ACOT1
							ITPKC				GM20559
							L3MBTL3				ZFP28
							2310015A10RIK				TMEM204
							DLGAP2				CALR3
							GM7293				TXNDC15
							ARL15				PTPN18
							OCSTAMP				SYNE2
							ITGB3				SLC22A4
							SYVN1				1810059H22RIK
							LRRC28				SERPINA6
							ARPIN				DOCK2
							GM44616				KLC4
							DUSP16				SYNPO2
							AGAP1				CHID1
							RIPOR2				GM15611
							SAA2				GIMAP8
							4930517O19RIK				BIK
							PMEPA1				GPR162
							GM45774				CDH13
							KLF10				ZFP366
							TEX30				IRGM2
							HKDC1				9930111J21RIK1
							PHF10				ZFP960
							CCDC201				METTL8
							GM15892				BTNL9
							GM17024				CAMK1
							TTC9				VEPH1
							KDM3A				PRDX6
							ATP2A2				SLC25A26
							NRG1				CROCC
							CAST				GRM8
							C330011M18RIK				SLC22A18
							PGM3				STX2
							MIR3058				RMDN2
							GPR39				D130020L05RIK
							A330035P11RIK				GM4756
							SLCO4C1				GM45457
							TIFA				ZCWPW1
							FDPS				SAMD12
							CP				GM37824
							NANS				RPGRIP1
							FKBP1A				MAN2A2
							TRIB2				CARD11
							GM48558				ZFP771
							MAD2L2				ADGRE4
							SEMA4C				TMEM267
							FMN2				SLC2A13
							SLC10A3				PUSL1
							SCN5A				ANXA13
							KAT6B				KLHL23
							PDGFC				GM48633
							DPY19L1				SMIM22
							FGF23				APEH
							CCDC9				KCNA2
							XPO5				LGALS1
							GM15984				SLC16A12
							DNAJC10				SLC25A32
							PIK3IP1				SULT2A8
							GM10177				BDNF
							NOSTRIN				UBA7
							CRELD2				STEAP3
							GMPPA				GM31235
							IGSF11				GM38387
							SEBOX				GM11788
							HP				PLSCR2
							SLC51B				TNFSF10
							NT5E				SMARCB1
							NPNT				BTF3-PS18
							SMOC2				DTX3L
							ASB4				GM15318
							GIPC2				GM13522
							FAM187B				IDH2
							CLDN14				COPZ2
							RAB4A				TRIM30D
							SYBU				SLC4A3
							SDF2L1				ZFP521
							SERPINA5				TRMT10B
							DUSP8				UGT1A6B
							SOAT2				REC8
							CASS4				E2F1
							IER2				PLCB3
							MYOM1				TMEM273
							RGS16				RASGRP2
							PKLR				TSC22D3
							RET				PRKD3
							EGR1				PIGR
							KHK				ATAD3AOS
							LEPR				PTPRB
							ZBTB45				GM49463
							KLHL25				MROH7
							DNAH2				ACP2
							BCO1				GM45792
							RCCD1				GTF3A
							GMPPB				METRN
							NUCB2				ERAP1
							APCS				A930033H14RIK
							SLC41A2				CAVIN1
							TTC6				RAPGEF4OS1
							HPX				DSG2
							HDC				TMEM44
							LRIG2				MMAB
							ARNT2				GM40770
							MLC1				GM42868
							RCL1				MAPT
							ENTPD3				NIBAN1
							HYOU1				PLXNC1
							GNAT1				GM6135
							PDZRN3				STBD1
							GUCY2C				SMIM10L1
							MIOX				TGTP1
							SLC17A9				IFI27L2A
							CFAP43				PARP14
							SFTPD				EPB41L1
							RGS8				5430430B14RIK
							NAV2				MT-TI
							EAF1				CTF1
							AMIGO3				IFIT2
							PDK4				TPBGL
							CARHSP1				FBXO40
							PRAG1				CORO1B
							GADD45A				APOL7A
							ARSG				A530020G20RIK
							PLA2G7				ACTR6
							ADAMTS3				ADH6-PS1
							CYP4F17				2810025M15RIK
							BMX				CDCA7L
							NAT8				CCDC138
							NGF				FAM149A
							SLC26A8				LY6G2
							NUP62CL				SLC2A8
							SGSM1				SELENBP2
							ADH7				TXNRD2
							ST8SIA1				ZFP72
							CCDC134				OR5M9
							VTN				SLC27A1
							CIDEC				P2RY1
							PAPPA2				LIMA1
							SEMA3B				RAB27B
							THRSP				MYOF
							BHLHA15				MARVELD1
							SLC25A47				ADGRL4
							SLC13A5				LCK
							BTBD19				INF2
							TKFC				KLRK1
							P4HB				SOX12
							PLAC8				SLC16A9
							SYNPO				RAMP1
							CCL3				RSRP1
							RETREG1				C730002L08RIK
											CD248
											IFI213
											GM7816
											SELENOW
											RIMS3
											CFHR4
											CDC42BPG
											GM43609
											ADRA1B
											MUP2
											RGL3
											FGFR2
											XRCC3
											BTBD2
											LMO2
											DDX60
											CLEC4A2
											OR2Y7
											NYNRIN
											CD207
											GM35164
											MYCT1
											GM2A
											DENND4B
											SRGAP2
											MPP1
											PDILT
											ZFP30
											MFSD7A
											GM8941
											ADAL
											TBXAS1
											DNAJA1
											LOR
											ZC2HC1C
											LRRN4
											PCYOX1
											GM15663
											PCK1
											CNNM4
											AKR1C12
											LIPA
											CHST14
											TSPAN33
											TREML4
											CLEC2H
											SLC6A13
											NOX4
											AKR1C19
											DHTKD1
											CD300LG
											ACO1
											WDFY4
											CTH
											1110019D14RIK
											CD59A
											IL15
											GABARAPL1
											CYB5D2
											9330162012RIK
											ANGPTL8
											GM37893
											GM20337
											BMP4
											VSIG4
											H2-AA
											SLC12A9
											GM31522
											AGFG2
											AMDHD2
											CYP2F2
											CABLES2
											TNFAIP8L1
											RUFY4
											IL1RAP
											ZFP563
											PTPRT
											GM33280
											RETREG2
											RPH3AL
											HPGD
											NHEJ1
											PLEKHH2
											ANKRD24
											ARHGAP19
											ADSSL1
											AMACR
											GM13657
											CES1B
											GM26944
											LHPP
											C1QTNF9
											GM45838
											CYP2C37
											SNX14
											AFG1L
											PEX6
											AIP
											MCEE
											ANKRD9
											TXNDC16
											THAP3
											GM26967
											GM11639
											FUZ
											AADAT
											GM10037
											AGAP2
											COASY
											ACADS
											A930038B10RIK
											SEMA6A
											ZFP872
											CYP4F14
											TRPM4
											2310040G24RIK
											SHF
											4930404H11RIK
											ADGRG6
											PARP1
											5830487J09RIK
											SH2D4A
											GZF1
											CEP57L1
											KIFC3
											TAGLN
											CLEC4B1
											C1S1
											P2RY13
											ENG
											TK1
											LETM2
											RXRG
											CES3B
											KDR
											GLUD1
											ST3GAL2
											SYT1
											AARS2
											NBEAL2
											CNNM1
											RARA
											RMI1
											PTPRS
											CUTAL
											SESN3
											GM15675
											GM37339
											TTLL12
											NLRP1C-PS
											NCKAP5
											MGLL
											MN1
											PTPRD
											GM15408
											GM48931
											UGT1A9
											LYRM9
											PRIM1
											ATP1A2
											ACADSB
											DRC1
											RBP4
											SP100
											UGDH
											PLCB1
											GM4784
											A930004D18RIK
											PROK1
											GM34121
											H2-DMB1
											SMARCD2
											RASGRP1
											TRIM21
											CADM3
											GM15542
											4933404O12RIK
											AK4
											SLFN9
											IDI1-PS2
											CFAP126
											GM10516
											TTC28
											EVA1B
											HES6
											FOXA1
[truncated: 259 more rows]

## Sheet: clp and lps
	LP UP LPS UP		CLP DOWN LPS DOWN		LPS UP		CLP UP		LPS DOWN		CLP DOWN
	CD44		BBOX1		SLC18A1		CREB3L1		AACS		MSRB1
	CXCL3		ABCC6		GNL3		ITGB2L		KCNMA1		HAND2OS1
	SOD2		DECR1		EDN1		KRTCAP2		ECHS1		ABCA3
	CXCL13		EPB41L4B		KBTBD8		GM26714		PBX4		GM19696
	SLC12A4		RGN		MREG		BTG2		STOX1		SMARCD3
	C5AR1		COL4A5		RRP7A		MEFV		ACOT12		PKNOX2
	SHROOM1		BANK1		DUS2		PFKP		GPSM2		ZHX3
	SAMSN1		ACSM3		SORL1		ZFP641		OR10P21		TUBD1
	PTPN2		TMEM266		NAT10		AEN		RPS6KA5		APBB2
	STFA2		LTBP4		TRPM6		GFOD2		SUGCT		KLHL13
	LPIN3		TAFA2		TMEM52		GM20621		GEN1		GCSH
	TNFAIP6		FNDC1		CA11		CXCR4		GSTA2		H2AZ2
	CELSR3		MAP3K13		CAVIN3		NCF4		BLTP3B		NAPRT
	PI15		COL18A1		VWA5A		CADM4		EMILIN1		1700030J22RIK
	HCAR2		THRB		CCL9		A230005M16RIK		ID1		IFT122
	OLR1		MMP15		ISM1		9230111E07RIK		TNXB		TMC4
	MAP3K6		ADAM23		ANGPT4		GM12020		TF		GM49284
	CSRNP1		TM6SF1		H2BC21		MMP7		RNF39		RTN1
	SOCS3		SECTM1A		SLC6A7		NOS2		MYBPC1		ZBTB12
	TNFAIP3		KLKB1		PMM1		OR5B94		TSPAN7		CHORDC1
	SFXN3		NDRG2		A4GALT		GM43123		CYP1A1		SLC2A5
	IL18RAP		METTL7B		PWP2		GM43674		KDM4B		PBLD1
	SERPINA3C		CASP1		PPBP		FGR		PBLD		REEP6
	MMP24		HBB-BT		GM22786		SEMA4D		PALM2AKAP2		SLC26A1
	WFS1		IGFBP2		ASNSD1		4933433G15RIK		SPINK5		CCDC28B
	F13A1		SIGLEC1		CROCC2		LYAR		HBA-A1		STK16
	ZPR1		FOLR2		KCNQ5		GSTCD		CRABP1		AQP9
	MMP8		CYP2A4		LILRA6		GM38325		FETUB		HEPH
	IL10		EEF2K		IL18BP		SERPINA12		CADPS2		OAS1B
	TLE3		NRXN1		IGSF8		RNF185		ARHGEF26		EVC
	ALOX5AP		LAMA3		IL23R		MED13L		LDLR		PTCD3
	MMP14		TRMT9B		UNC5CL		TEAD1		KLHL21		TMEM184A
	PADI4		TMEM205		REG3D		MAPKAPK2		PELI3		ECH1
	CXCL2		GCLC		DUS4L		GM43654		SHISAL1		FAHD1
	NDRG1		ALDH5A1		H2BC18		GM49204		RAB15		LHFPL2
	MELTF		RHBG		ATP6AP1L		LUZP1		PHGDH		DHRS11
	THBS1		PROC		MRTO4		FGF2OS		NRAP		DIP2A
	PIWIL2		SLC10A1		SLA		A2M		TCF19		CMPK2
	IER5		SLC31A1		SNORA26		CCDC66		SC5D		SLC26A10
	PEDS1		ATOSA		NCF1		BBS12		NR1D2		PRKCB
	SLC15A3		ABCA6		CSTA2		GM10643		PROS1		NOXO1
	ODC1		AKR1D1		FKBP5		RAB33B		AIF1L		AKR1E1
	RASGRP4		CAPN11		FCNB		GRK1		UNKL		D330041H03RIK
	VCAN		BCAT2		CD55B		GM19196		NELL2		VKORC1
	ARG2		SLC22A28		IL10RB		SRRM4		E2F7		TEK
	ADAM8		SCIMP		THEMIS2		SELL		PCSK9		COL1A1
	LILRB4A		ADH4		RDH11		GM11470		GBP4		SLC8A1
	SH2D4B		KNG1		SLC11A1		GM12854		APOM		FGGY
	CSTB		GPAM		ICAM2		GFPT2		TWSG1		NUDT1
	WFDC12		GNG7		CLCA4B		DNAH17		EBP		A330009N23RIK
	PER1		SHANK2		FHIP1B		GM50008		ADAD1		TRAF5
	NFKBIA		MYL9		AMPD3		GM17077		ARHGAP8		NEIL1
	TREM1		ILDR2		MMP1		GML		UGT2B31		ARHGEF9
	SERPINA3I		DIO1		CA12		TNFRSF9		MCF2L		STARD5
	METTL1		JMJD8		SNORA71		CCNE1		DIPK2A		NOA1
	CXCL14		NREP		ADAMTS6		DUSP4		BMF		CNPY4
	TAF4B		AGMO		CEACAM2		FOXM1		MAN1A1		TRP53INP2
	SLC39A14		ABCB11		TRIM16		UFM1		PRKN		MFSD8
	ADGRG3		METTL7A1		TP53I3		DSTN		GRAMD1B		GM43429
	DUSP2		SLC22A30		GADD45B		F2RL1		CR1L		ACAA1A
	CXCR2		N4BP2L1		SLC25A15		GM13610		TECTB		ETNK2
	ETS2		KCNJ16		SLC25A30		GPN2		TSKU		ST8SIA4
	FGB		STAB2		ATP6V1F		CRELD2		ANKH		NRARP
	MCEMP1		ADAMTSL1		PLBD2		KLHL41		ADHFE1		HDAC7
	SELE		CYP2A5		CCL11		TJAP1		CDON		GM32511
	SERPINA3N		RNASE4		IDO1		GM28043		GBE1		HIKESHI
	IFITM2		TMEM37		FNDC4		GMPPA		DZIP1		NTHL1
	TLNRD1		VEGFB		ABHD5		DUSP5		FZD5		KLHL36
	ZC3H12A		CHPT1		AI467606		CDCA4		STAB1		GDF10
	STAT3		RIDA		F2RL2		TOMM34		UGT2B37		OPHN1
	SLC38A2		PCMTD2		KRT80		FUS		DBI		P2RX3
	CAPG		C8A		KCNQ4		SEC1		PALMD		MARF1
	P2RY2		ECHDC1		CXCR1		4632411P08RIK		HS6ST1		SLC16A5
	DPH6		MBL2		CEND1		CHST11		TTC39B		ENTPD8
	SRGN		ABCG1		PFKFB2		RGS4		SZT2		BCHE
	S100A8		ANGPTL3		LGALS3		RSPH4A		SECTM1B		LCMT1
	ARRDC4		PON1		STFA1		NCDN		CPEB4		TONSL
	IFRD1		SLC40A1		GUCY1B2		LSM4		PRDM10		GCLM
	IL6		HSD17B11		TMEM181		CDC42EP3		DIO2		BCL2
	TMEM100		TMPRSS6		CSTDC6		SNAPC1		SLC24A4		HCRTR2
	REG3B		FADS2		ARHGEF4		DDX49		MVK		UGT1A6A
	VDR		CD180		TNFSF8		FAM204A		SNCG		PGGHG
	FOSL2		SLC22A1		TNFRSF21		IGSF11		ID2		SEC14L1
	DDX28		ACNAT1		CEACAM10		RHBDF1		SRPX		PXDN
	CCR1		FAM167A		P2RX1		CDK17		MBNL3		ELAPOR2
	SERPINA3K		PDK2		NABP1		RASIP1		MSMO1		ATP11C
	NTMT1		LIN7A		SLAMF7		ANKRD49		COL4A6		NPR1
	SLC16A6		SLC22A27		GPR84		1700051A21RIK		TRPM3		ALAD
	IL1R2		DPYS		INTS2		KDM6A		STK32B		SLC9A9
	SERPINA3F		DAPK2		KIF1A		2310039H08RIK		PLG		GSTM4
	APCS		RDH16		ZDHHC21		GM11827		CKAP2L		F7
	CXCL1		ANG		CSTA1		OFD1		CABYR		CYP2D26
	RASD1		AFM		NPM3		GM45795		UNC5D		MRPL34
	RRP12		SCARB1		CIAPIN1		PDP1		CUL7		HSF2
	GPD2		SERPIND1		SRM		AGT		LIPC		RPS23RG1
	TSR1		RTN4		ZNRD2		GNG12		MBP		POMT1
	PCSK5		CYP1A2		IGSF6		CNTN2		CELSR2		IDO2
	STIMATE		SOX5		APOA4		UFL1		GPC3		A230056P14RIK
	LCN2		NFIX		GRAMD2B		NFIL3		DMD		TLCD2
	ABCB1B		HIBCH		CPT1A		FANCC		ATRNL1		PAQR8
	CSTA3		SASS6		SFXN4		ZFP608		AIG1		4933431E20RIK
	EVA1C		NQO1		S100A12		GM10167		HMGCS1		LAGE3
	CRISPLD2		NECTIN3		DDX56		MS4A8A		PYGO1		PCDH18
	POLR3D		CYP27A1		EPO		GM31774		ALAS2		SEPTIN4
	STFA3		PAMR1		MLYCD		GM38832		IGFBP3		DPYD
	BTG3		ALDH1A1		ALPL		UNG		ALB		ZFP354B
	PARM1		MAP2		HYAL1		SPRY2		SLC22A19		SDC2
	S100A9		CEBPA		IL2RG		GM4673		MS4A6D		ZFP39
	ARNT2		ARL3		SLC44A4		OSBP		SLIT2		HABP4
	BIRC3		BPHL		B3GNT5		NOP58		PITPNC1		FGF1
	KCNJ2		ZDHHC14		CD300C		GM2379		CYP2B6B		CHRNB2
	PSTPIP1		DHDH		PADI3		DNHD1		CEP128		ZFP773
	PIK3R5		SLCO1B2		PIRA13		AHI1		PIK3R6		CIITA
	CLEC4E		TMEM150A		TRPM8		GM43860		HBA-A2		GM44243
	PLIN2		SEC14L4		KCNIP3		TRMT6		ABCC8		L2HGDH
	SBNO2		HSD11B1		PTPRZ1		CTSJ		R3HDML		APOL9A
	CSTDC4		ADGRV1		MAP3K5		GM38020		PEBP1		MRPL15
	IER3		UGT2B34		CREB3L3		CHMP2B		NR1D1		NQO2
	CEBPD		AGMAT		DBNDD2		ARID5A		HBB-BS		PLCXD2
	TNF		GATM		H2AC18		CYSTM1		PSPH		CENPX
	KRT8		GSTT1		MUC16		KLF4		KCTD14		ENHO
	BAG3		MTERF2		FAS		LMO4		ST8SIA5		BC023105
	CCL4		UGT2B5		A3GALT2		RBBP6		ZNF554		HDHD2
	MCTP2		NADK2		USP10		SEBOX		GSTA1		MYORG
	TIMP1		CBR1		COX17		HP		RENBP		TDRKH
	POU2F2		DDT		EMG1		GM49327		FAM20A		GNB4
	NNMT		HRG		OLFM1		TRAF7		ST6GALNAC5		AGTPBP1
	TREML2		FADS1		RBM19		ARF2		CRY2		NLRP1B
	TEAD4		MACROD1		BATF3		SLFN4		GVIN1		SLC39A5
	CLEC4D		KNTC1		CDH17		HAPLN4		ACACA		ADRA1A
	PLAT		ABHD2		H1-3		HID1		SMAD3		FKBP4
	QTRT1		CES1F		SLC43A3		2810001G20RIK		PTGDR		SLC3A1
	SERPINA3M		SLC17A3		MFSD2A		H1F10		TMEM150B		NADSYN1
	PI4K2B		EBPL		ZBTB16		OTOA		CFAP61		FHL1
	KRT18		TMEM14C		LDHA		VMP1		PLTP		RTN4RL1
	SOCS1		WDR6		EGFLAM		MANF		HBEGF		OSGEP
	BZW2		PKHD1		BCAR1		ENTPD7		CD36		ARMC6
	STK19		UGT2B36		TGM3		CYP2C70		RNF145		GM15441
	THA1		CYP7A1		WDR4		JUND		OVGP1		A230072C01RIK
	CCL6		CHRNA2		RRS1		WARS1		ORMDL3		HSD3B3
	EMILIN2		MTHFD1		HSPA1A		A030005L19RIK		GLB1L		SORBS2
	SUCO		PFKFB1		AATF		CAMK2B		COL4A3		AKR1C14
	RIPPLY1		NGFR		GART		GRIP1		CRHR2		B230369F24RIK
	SLC7A1		CHN2		H2AC19		GM44667		SYNE4		ACAD11
	ADM		CCND1		C8orf34		TMED7		ANXA9		IFITM10
	HSBP1L1		MEIOB		SOAT1		SLC51B		CYP4V2		PAQR4
	MUC13		UGT2A3		CRISP3		FST		ASAP3		AI838599
	IL1B		BCAR3		RAP2B		PAWR		TM7SF2		TJP3
	TLR2		CYP4A14		BCAS4		RELL1		FNDC7		HS1BP3
	KICS2		ABHD18		SLC7A2		GM2814		ABCA8		ATP7B
	CDA		TMEM53		SMIM24		ZKSCAN6		PGLYRP2		CEP131
	PLAUR		CTSF		C1QTNF4		KLF2		SEC14L3		PLSCR4
	SIK1		HABP2		ABCG2		RPN1		EPS8L1		PPARGC1A
	ITIH4		PDE7B		P4HA2		TAB2		FABP3		KCNK10
	AOC2		IHH		OSCAR		A230028O05RIK		PLA1A		UPP2
	PVR		CES1E		PTPN1		TANC2		OR10P22		ATP23
	NFE2		ADGB		IFITM3		TFE3		EMID1		GM42777
	PLEK		GBP10		SERPINB1		KCTD13		ABTB2		PRR36
	NLRP3		GULO		TBC1D1		TANK		ORM3		DTNB
	CD33		ISLR		RETN		PGLYRP1		BHMT2		B230317F23RIK
	TGM2		SLC22A7		SIGLECF		FBF1		ssc-mir-122		RDX
	ATF3		BOK		ENDOD1		RCAN1		GSN		GM42067
	RASL10B		APOH		SLC4A1AP		WFIKKN1		AKR7A2		2500004C02RIK
	FGG		TASOR		DNAH9		SERP1		PWWP3B		1700030K09RIK
	SLC2A3		NAAA		PLAGL2		GM6493		SCD		GM17753
	PAPPA		OSBPL1A		CNGA4		CD177		ADAMTS14		DEUP1
	SLC1A5		KLB		PLEKHG6		A930012O16RIK		DGKB		PSTK
	PIM1		RAI2		GM50478		PLEKHM3		ZDHHC19		TRIM45
	EMP1		SYTL2		IKBKE		MIR17HG		GARNL3		ATP2B2
	CCDC86		GUSB		PPAT		XPO4		THOP1		TRP53I13
	STX11		ABCA9		DOCK5		GM15265		CPQ		UPK3B
	ACOD1		GBP8		IFNGR1		GM20257		ERG28		PREX2
	ARG1		KANK2		TSPAN6		OSM		NSDHL		ABCC12
	FKBP1B		SDR9C7		TMOD1		GLIPR2		NUP210		MPC2
	S100A6		KCNN2		GAS7		PLRG1		DSPP		POLR3G
	REG3G		CAT		SLC38A1		HOXA5		L1CAM		GM37499
	IQCB1		F5		SERPINB10		TMED2B		SRCIN1		DCT
	SNTB2		MMP19		MFSD4B		PARP4		ZBTB37		XKR9
	S100A11		GLB1		CRTAC1		NPY		RGS5		UPK1B
	STX3		HGFAC		GTF3C6		SLC35B1		EPPK1		PROSER3
	TNC		HACD2		SLC25A38		CD93		PRDX3		DNAJB4
	MYD88		HSD17B6		PPA1		GM12178		FUT1		LIMD2
	STFA2L1		PIM2		ATG16L1		E030018B13RIK		TTR		NAB2
	PRG4		COMT		QTRT2		TRPC1		CACNB4		H2-DMA
	CD80		SPC24		AOAH		TRAIP		ONECUT1		NTN4
	ADAMTS1		SLC22A26		ATP1B3		MAPK7		DMKN		PECR
	ACKR1		DHCR24		TRNP1		TAF1D		CDO1		SYDE2
	TAT		SERPINA6		CHCHD4		FAM199X		LGMN		RFNG
	SAA3		VEPH1		GPAT3		BTBD10		PYGL		GPR135
	DOK3		SLC22A18		PTGIS		NPNT		B3GNT4		TARSL2
	JUNB		CYP2U1		ZNRF1		5730420D15RIK		COL4A4		LGR5
	TMEM71		MGST3		SLC35B4		ITGB2		ZSCAN2		AGTR1A
	RASSF2		HAO1		TNIP3		EIF4A-PS4		GVIN2		HERC6
	SLC16A3		COPZ2		UTP20		TMEM263		NKD2		DCAF11
	LTF		E2F1		FYB2		GM43181		CCL16		ABCG8
	LILRB4B		IGFALS		CYCS		ADH6B		DGAT2		HAUS4
	LNX2		TMEM273		C15orf48		MORC1		CNTNAP2		AQP11
	SERPINE1		NOTUM		CRACDL		ELL		OR51E1		KLRA2
	SLC13A5		MMAB		NDUFAF4		SETBP1		SLC2A4		EMC9
	CD300LF		FAM149A		CCDC190		AREG		LARP1B		GM36251
	PLPP5		UGT2B35		GOT1		ZBTB7C		CYP2A12		HSD3B5
	NRG1		PPP1R3B		NOC4L		ITGA2		LRRN3		NAA60
	CD274		ITPKA		CSF3R		VAT1		MSRA		RAB11FIP4
	MMP9		NYNRIN		PUM3		CCDC14		EXTL1		HCFC1R1
			KYNU		APOBR		MYC		CMKLR2		MCM10
			TTC39C		PIRB		ASIC3		PGC		CBS
			ALDH1B1		TSPAN13		SLC37A1		CLEC18A		UQCC5
			ANGPTL8		DNM1		GYG		GBA3		SNTA1
			PTPRT		FCGR3		GM37755		H1-0		GM6545
			FMO1		FAM163A		GM14936		ORM2		PPCDC
			DHRS3		NFKB2		ALPK1		MLXIPL		IL18
			FADS6		EEF1AKMT4		GM10851		WDR86		GCGR
			EPHX2		TMEM92		GM29825		TMPRSS11C		NCK2
			ACSS2		LDHB		GSK3B		CARF		SLC16A2
			SH2D4A		RYR1		RALB		SGCE		HNF4AOS
			TK1		LRRK2		GM30692		TCF7		GM44136
			GLUD1		PIRA1		DUSP10		CYP4F37		SULF2
			ARHGEF37		CHI3L1		GM34047		SERPINC1		HSCB
			PTPRD		CD300A		GM5191		PAQR9		ANP32A
			RBP4		ABCC11		PPP4R1		PEG10		1810064F22RIK
			UGDH		AGTRAP		GM11714		FOXO3		SMS
			CADM3		HCK		SEC61A1		ACOX2		PARD6A
			CFI		IL22RA2		GM55330		TENT5A		1700001L05RIK
			AK4		ZFP36		CTDP1		HEYL		CCDC85B
			GSTK1		ATP8B4		ZSWIM4		SULT1C4		GCH1
			UGT2B1		IL1A		GM16098		ALDH9A1		FBXO3
			CDH1		PLIN3		GM29427		TTC7B		PPDPF
			ACNAT2		SPP1		TRIM6		MAMLD1		ECHDC3
			ANPEP		PLAC9		ADCY1		TINCR		GM7357
			PRLR		ZNF593		SLC22A3		FIBIN		PTP4A3
			HYKK		LENG9		SLC25A24		CYP26A1		PODXL
			ABCG5		ADAMTSL4		GM45738		TKT		COMTD1
			CADM1		H2AC6		TCTN3		DMP1		SNCA
			LECT2		GALNT2		DNAJB11		CSPG4		FAM122B
			CYP2A22		CLCA4A		GM13998		HSD17B2		CLIC5
			AKAP5		PLCXD3		FMNL1		TMEM139		ARSK
			CLEC4G		MIX23		SYN2		CYP4F16		RNF43
			PPP1R3C		TPD52L1		C9ORF72		LPO		TRHDE
			INHBC		CD300LD2		SPATA24		FRY		CYP2C67
			VIPR1		ACKR2		GM28499		LAX1		GM49431
			ECI1		ENOPH1		CFAP418		ELOVL5		XRCC1
			RETSAT		C19orf38		FAM83A		LIMS2		LAMA1
			FAM81A		CHIT1		QSOX2		ACSL3		LIPT1
			SLC25A48		PTGER4		KDM4A		ANLN		PILRB1
			GSTT3		BCL2A1		ANXA2		DHRS7		MME
			CYP4A12B		GM5849		HORMAD2		GBP11		CAVIN2
			GPLD1		CYTH4		TBC1D24		ALDH2		TUFM
					FAM111A		SYNPO2L		TRIM2		CEP72
					EBI3		GM30015		ATOH8		TRMT2B
					PLD2		PTPN23		STARD13		KCTD2
					MAB21L4		9330159M07RIK		ORAI3		DECR2
					PIRA12		TMCO6		NKAIN3		GM36041
					HDAC4		2310030G06RIK		CLSTN2		MUS81
					UTP18		ASB4		GABRQ		ULBP1
					AASS		PPP1R15A		MGST1		ZFP141
					SPI1		F420014N23RIK		FN1		DNASE1L1
					CHI3L2		4933421A08RIK		ACSF2		OTUB2
					PLA2G2D		RMND5A		GC		PIANP
					SLC2A6		CFAP36		MS4A6B		GATD3A
					PIRA2		MMP3		SPACA1		NXPE2
					AMBN		EMB		NKIRAS1		CYP2C69
					SFI1		TRAF6		FDFT1		WDPCP
					SLC39A13		RINT1		CTXND1		LZTS3
					CTPS1		CSNK1E		WNT9A		GPD1L
					C2CD4D		SDSL		SLC17A4		ABHD14B
					SCN1B		DXO		MVD		AMOTL2
					PID1		GM15345		ESR1		ALAS1
					PHLDA2		PDLIM1		TPPP3		SMIM1
					MPV17		ETV3		DNA2		GPM6A
					POP1		1700017B05RIK		FMOD		ADCYAP1R1
					WFDC21		OLFM4		CYP4A29		PYURF
					FFAR2		SH3PXD2B		DMGDH		NR1H5
					IL4R		EPC2		CDR2L		ABI3
					POLR1G		SERTAD4		DRP2		FKTN
					G6PC1		MYSM1		DHCR7		SLIT1
					RORC		SNX18		SREBF2		DMAC2
					MXD1		DYNC1LI1		TNFRSF8		STMN1
					SEMA4A		SNHG15		TMEFF2		SETD3
					UBALD2		CPXM1		KCNIP1		GALNT10
					SIGLECH		SLC10A6		RHBDL1		CD209F
					ATP8B3		APPL2		CPZ		MKKS
					SHOX2		GM6733		DLL4		ACOX3
					U1		FAM187B		APOF		0610005C13RIK
					CEACAM1		FXYD5		SLC22A29		CYP3A44
					NOD2		CHD2		MMP11		SRL
					HMCN2		NR4A1		HMGCR		ZFP706
					CFAP100		TRAPPC11		GGH		FAM13A
					IFITM1		FANCM		GAREM1		P2RY4
					REG3A		LNPK		GM3776		ZFP493
					PPP2R3A		2210408I21RIK		PM20D1		PLPPR5
					CD300LD5		TRAK2		PCLAF		DAAM2
					SERPINA3G		STAG1		INHCA		PABPN1
					LTA4H		GM43797		CES3		PLXNA4
					CKAP4		CLDN14		DCAF6		GBA2
					MGAM2		3930402G23RIK		CD99L2		ITGA10
					SERPINA3A		UFD1		OSGIN1		ACSS3
					GM7592		CFAP53		PRIMA1		H2BC4
					NETO2		ERP27		GPBAR1		GM28035
					GALK1		CD28		CBR3		PAQR7
					RAB3C		DIABLO		CYP4A21		GM41231
					ZNF219		CHRDL2		PALM3		BRI3BP
					CLDN4		CENPW		PRSS55		LMO7
					CSTDC5		ZBTB21		TMEM91		STARD8
					SLC66A2		4732491K20RIK		SH2D7		FOXP2
					CLEC2B		BBS4		SMPD3		PCDH12
					BDKRB2		GM2061		KCNJ3		ZDHHC1
					ADORA2A		MPHOSPH6		GSDMB		GM24233
					CLEC4A1		CLPTM1L		TMEM97		MRAS
					PPARG		GM10232		ARSD		AXL
					JAG1		TMC5		CYP2C66		TELO2
					PSMG2		GM19510		DCPS		NRN1
					HSPA4L		IPCEF1		ADTRP		ACADM
					CXCL8		SEC61G		CA3		PIK3C2B
					MYBPH		C230013L11RIK		CD209		OGN
					NR2C2AP		TCERG1		GPR17		AKR1C13
					GSTO2		FAIM		SPP2		XNDC1
					APOA5		TBL1XR1		MAP1LC3A		ENTPD6
					BC035947		C4BP-PS1		SMIM5		SLC44A3
					SERPINA3J		DDIAS		HNF1B		EXD1
					CD300LD4		APOLD1		OLFML3		RAD23A
					HIGD1A		TMEM251		MS4A6C		ACY1
					S100A14		GM37027		RHPN2		PPP5C
					AVPI1		SLC66A1		AHSG		PKN3
					MS4A8		RAB4A		GSTA5		RNASEH2C
					S1PR4		D7BWG0826E		KCND2		MYO9A
					MAP6D1		PLEKHH1		SREBF1		CCDC3
					KIF5A		RPL3		PLVAP		SP110
					MYO5A		4930579K19RIK		LPIN1		SH3TC2
					MROH2B		RETNLG		NXT2		AGRN
					SULT2A1		SLC6A8		CCDC152		D130043K22RIK
					MIDN		GM28856		CLEC10A		A330040F15RIK
					KCNG2		SWSAP1		AUTS2		FAM171B
					SMPDL3A		GM36723		GM5678		GM15638
					STK33		SLC3A2		EPM2AIP1		C730036E19RIK
					AGTR1		FAM110D		AMIGO2		GM11695
					SELENOM		SSR2		AS3MT		IFI208
					CD46		GM14009		TMPRSS11B		KRTCAP3
					ARMC12		GM44956		TSPAN11		GM16332
					LONP2		RBMX2		LDHD		GM44421
					EXOSC5		OR13S1-PS1		CD1D		2900052L18RIK
					ABHD17C		ZBTB10		AMBP		ELP6
					SPIN1		BHLHE40		UGT2B38		RAD9B
					CCND3		DDX21		TMEM86A		OCLN
					NFAM1		RHOQ		ZNF277		ATP13A2
					ANXA5		TNIP1		CLCN6		ASIC5
					RPF2		TOX2		CYP4F13		NAGLU
					LTB4R		GM10209		DVL2		FAM117A
					PHLPP1		RHOJ		COL15A1		IGKC
					SLCO4A1		9130015A21RIK		LDLRAD4		TREM2
					TGM1		GM45053		ULK1		FMO3
					SLC37A4		GM31718		ASF1B		GM45495
					SLC25A25		SLC35G2		ANGPTL7		HDHD3
					DPH5		A430027C01RIK		MAGI3		CYB5B
					ZDHHC18		MED12L		POU2AF3		ZMAT1
					SMYD4		GM23639		TNNI3		FBXO9
					TYROBP		GM41144		NR0B1		FARP2
					MKRN2OS		TMEM181A		TRO		E030037K01RIK
					CD244		SLC41A1		HYI		NCAM2
					VCPKMT		GM30648		GBP9		GM6190
					PLEK2		SLC39A10		TENM2		CYSLTR1
					CDH16		PTGFRN		RAPGEFL1		PBLD2
					PEA15		CASKIN2		AKNAD1		CFAP54
					CLCN5		TAB3		CYP2C65		SNX32
					TSPO		GM5602		PRSS35		ABCB9
					DENND3		NCK1		TOM1L2		RMDN1
					CAD		CDKN1A		SERINC2		GM45727
					IFI30		PLPP1		FBLN1		ASPDH
					EEF1E1		TBC1D15		ANO1		MXRA7
					HK2		GM26982		B4GALT6		GIMAP4
					METRNL		CLEC5A		NPR3		UPB1
					PPIF		MAGOH		SALL2		CNMD
					CXCL9		GM37486		CYP4A12A		LPIN2
					NEXN		LRG1		ATF5		ARMC9
					TPO		TBRG1		OBSCN		MRPL14
					ADAP1		STAM2		UBXN2B		TAGLN3
					SERPINA3B		PIK3R1		HJV		MASP2
					POLR3H		PDGFRA		DNAJC12		AGL
					UBTD2		HILPDA		GSTT4		NHERF2
					IFITM7		SNHG6		METTL7A2		KCTD12B
					MLEC		GM19589		RXFP1		4933439C10RIK
					ERAS		FPR2		PBK		SH3D21
					MORN4		AA467197		CTNNA3		BIN2
					FAM221A		PARVAOS		CORO6		D2HGDH
					FSTL3		MUSTN1		ISYNA1		CCDC17
					UBIAD1		RND2		FAM169B		GM11789
					CD300LD3		GM6104		DYRK1B		RPRD1A
					UPP1		4833419F23RIK		GPR31		ARHGAP29
					YBX3		FNDC3B		FERMT2		PIGYL
					MICALL2		BLZF1		PTPRK		AWAT2
					BCL3		FOSB		SLA-DMB		ROBO4
					ABCB1A		SEMA3F		DNM3		C5AR2
					GPT2		CHIL1		PDGFRL		PPP1R3E
					IGFBP4		CPE		CLDN15		ARMCX1
					BCAT1		TRIM46		DLG2		ACSL1
					ETV6		CFAP300		INHBA		ABCC5
					CEBPB		SKIL		GPR137C		PLEKHG5
					KCNJ15		SLC25A51		IGF2		CMTR1
					ADAM15		KDELR2		SERPINA7		CYP2J5
					DENND2D		NLRP12		FLT3		UBE2H
					SUCLA2		TLK2		MAG		SULT1D1
					MISP		SDF2L1		SLC16A13		TBX3
					CSF2RB		GM20400		HOMER1		CRIP2
					BNIP5		PSPC1		FNDC5		FUT11
					ASS1		KIF22		ACAT2		MPLKIP
					HK3		TRP63		GLUL		ABHD8
					MYCL		PLA2G12A		ELOVL6		GM36738
					CD72		FBXO6		ADK		MAP3K12
					GLTPD2		KCTD3		CRYZ		AU021092
					RNF152		SERPINA3L-PS		CYP51A1		SYNE1
					POMGNT2		FUT2		PROM1		GM38319
					PTK2B		STX6		PADI2		SULT2A7
					FCGR2B		PDK3		SLC17A2		IRAG1
					CD55		ZFP40		DKK1		ZFP458
					SLC16A7		ROR1		CTDSPL		GM32063
					TNFRSF11B		SRRM4OS		RUSC2		CRELD1
					SYN1		BMP2K		ABCA4		CD1D1
					PDXK		SAMD4B		HJURP		RASGRP3
					NDUFAF6		GM33201		KLHDC10		CHEK2
					HAL		GM48420		APCDD1		AMDHD1
					CLCN2		GM48882		ITIH1		GM11847
					SLC13A2		FKBP11		ROBO2		GM45540
					SLC1A2		CHPF		GNA14		SYT11
					PDGFB		GM47173		PLEKHH3		OIT3
					NEB		MRPS18B		HHIP		PKHD1L1
					ETNPPL		MAFF		KIAA0319		SPTBN2
					GPR65		GMEB1		SYT17		HTRA1
					NOCT		IL1R1		CCN3		GM16551
					HGD		CTTN		RHBDD3		RAB32
					SLC5A6		MYBBP1A		LPCAT3		ATP2B4
					CLEC1A		PROCR		LTC4S		HDAC11
					CD48		GM38171		F12		MTO1
					AFMID		1810055G02RIK		FZD1		PLXNB2
					HSPH1		CBX3-PS8		HBB-BH2		GAS2
					MFSD13A		KCNE4		CES1A		STXBP4
					GLS2		MBD1		ASCL1		CCDC85C
					SLC16A10		RBM48		L1TD1		MAP3K4
					AHSA2		RCN2		NPL		TBC1D32
					HMGCS2		CH25H		TGFBI		ITGAX
					CASTOR2		COL12A1		NCAPG		CDC37
					PAPSS2		F730035M05RIK		RASSF6		GRK4
					LAIR1		SAV1		AHSP		PARD3BOS3
					PPM1K		SAT1		TP63		SEC14L2
					ATPSCKMT		RHBDD1		METTL7A3		GM11967
					PHLDA1		ACKR3		NOSTRIN		SDC3
					SLC25A34		MAEA		ORM1		NR2F6
					LILRA5		AI463229		SYT12		MECOM
					EMCN		GM47694		NRG4		GM14221
					PDZK1IP1		ABCA13		SOX9		DDX17
					COL5A3		PIGM		SAMD10		PLEKHA2
					SERPINB8		DUSP8		SQLE		L3HYPDH
					PIGH		1700109H08RIK		NT5E		GAS1
					COA4		DYNLT2B		SMOC2		DGKA
					FSCN1		LBR		CITED2		PEG3
					SRPX2		SOAT2		PNPLA3		NADK
					CLEC7A		GM38335		GIPC2		TSPAN18
					SLC37A2		RNF138RT1		SYBU		DET1
					LIPG		XRCC2		MARCO		FECH
					PCTP		CASS4		SERPINA5		UBE2CBP
					AGXT		GM42815		YPEL2		CCDC163
					TXNL4B		KIF26B		NID1		NUDT13
					CD300LD		RNF122		RGS16		CCDC157
					CYP8B1		CTLA2A		PKLR		OSBP2
					ABCG3		FCOR		RET		H2-EB1
					MPZL2		ARV1		EGR1		SAA4
					RAP1GAP		IER2		EREG		MAMDC4
					NIBAN1		EIF6		CCDC149		1190005I06RIK
					SLC2A8		SEC24D		BCO1		MAP4K2
					RAB27B		TRAF3IP2		INSIG2		CARNMT1
					PCK1		NUFIP2		MAPK6		GM33989
					CTH		CTNNBL1		PSAT1		DCXR
					HPD		GM32017		MLC1		CLEC2D
					MTMR7		TRMT61B		ARL4A		GSTZ1
					GNMT		COL20A1		HECTD2		CHADL
					CHRD		PROX1OS		SORCS2		EVA1A
					HSPA1B		GM19557		ASAP2		CYP2C39
					ENPP1		SOX4		NUAK1		IMPA1
					ART3		RHOF		NEDD4L		SLC2A2
					CHAC2		GM42462		E230025N22RIK		GM30938
					MPST		GM26797		RGS8		GM20300
							MT1		CARHSP1		MAF
							PLIN4		MYBL1		ADCY4
							TCTE2		NAV3		SLC46A3
							MYOM1		CYP4F17		ADRB3
							GPNMB		BMX		CRYL1
							SFPQ		DLK1		OTC
							E330011O21RIK		REEP2		TMIE
							TCIM		FASN		HADHA
							ABL2		MTHFR		CCBE1
							PTPN12		SLC26A8		GM5524
							GPR137B		NUP62CL		PLEKHF1
							GM17087		AU018091		PGM5
							PDLIM7		SGSM1		TFEB
							MOB3C		VTN		AIFM3
							INTU		PAPPA2		MROH6
							NUP93		ADRB2		GM35315
							GM12751		THRSP		CAV2
							OR10J5		CHKA		MIA3
							GM11773		BHLHA15		SLC27A2
							4833422C13RIK		PGM2		TMEM131L
							DCBLD2		SULT1E1		CHRM3
							MIRT1		MOXD1		DDO
							RAP1GAP2		GBP6		PREX1
							GM48199		MORC4		HARS2
							B230303O12RIK		NNT		CXCR6
							GPR137B-PS		L3MBTL3		SYCE2
							OSMR		ITGB3		HPSE
							TIPARP		CCL3		TPPP
							CHEK1		FDPS		POLD1
							INSC		PDGFC		CYP4A31
							CAR4				LY9
							MAP3K14				CYP2D36-PS
							ARF4				1110018N20RIK
							KCTD18				PIGU
							DHDDS				PRXL2B
							GM34471				CTSO
							GPCPD1				DHRS1
							TRAF3				COL24A1
							GM5637				GM42717
							CLDN2				RDH18-PS
							TCEAL8				HIBADH
							CCDC186				ZFP93
							SERPINB6B				ARHGAP24
							MED10				SORBS3
							CIBAR1				C1QA
							PRRG4				FAM47E
							NCEH1				MYL6B
							WDR5B				ABHD14A
							AEBP2				4732471J01RIK
							RNF144A				H2-OB
							NUPR1				DEXI
							RUNX1				H2-T24
							ENAH				SLC13A3
							GM48961				CYB5A
							MID1				AKR1C6
							SNX10				CX3CR1
							MYO16				MYLK3
							DBF4				ITGAE
							MAMSTR				ZFP455
							GM43682				PLP1
							KHK				IFRD2
							DNAH1				GM19680
							EXOSC9				FZD4
							FAR2				CAR8
							SSR3				GM30794
							TMEM252				ARHGEF19
							TRAT1				GM18635
							GM40634				LYRM7
							KLF6				CPN2
							THBD				METTL17
							FLOT2				PCOLCE2
							LEPR				IRF9
							9430064I24RIK				CLEC9A
							GM49223				SLC25A23
							CTPS				UNC93A2
							KCNQ1OT1				SFXN5
							MYBPC3				HEXA
							GJA4				GM32391
							GM33091				SCAP
							GTF2F2				DNAAF9
							NHP2				NTN3
							SATB2				PAX5
							TSPYL2				GM16573
							GM44658				9930111J21RIK2
							MAP3K8				AOX1
							STC1				RMND1
							SERPINA3E-PS				GVIN3
							B430219N15RIK				9330175E14RIK
							ZBTB45				AKT3
							GM20442				ADCK5
							PLS1				4833413G10RIK
							EFNA1				PLK5
							SPON1				LTBP3
							SIAH1B				PASK
							GM4691				EHHADH
							CERKL				TMEM147
							2410022M11RIK				BC024386
							IL4RA				TYMP
							KIF21A				DIO3OS
							ADAMTS4				GGT5
							EDNRB				PILRB2
							SPHK1				TRIM5
							ATN1				SHMT2
							GPR141				VWA3B
							ZSCAN29				FLVCR2
							APAF1				ZBTB40
							SLC36A4				CYP4B1
							GM17435				4930412C18RIK
							DPEP3				ADAMTS7
							EBF3				GM43481
							GM15694				CYP4A10
							SEZ6L2				DNASE2B
							TMEM214				A830052D11RIK
							GPRC5A				NSUN4
							2310043M15RIK				MAPK8IP1
							TGFBR1				RDM1
							GM8493				ACY3
							GM14319				A430035B10RIK
							B930025P03RIK				MEF2C
							SEMA7A				MFSD3
							SLC30A4				CBFA2T3
							PCID2				RAP1GDS1
							EQTN				LZTS2
							TUB				APOL9B
							CAR13				CYP2C68
							ITM2C				RCN3
							BLOC1S3				ERBB4
							RUNDC3B				KANK1
							MT2				BCL2L12
							TMED5				GPHN
							MCAM				ZAP70
							PARP2				ADH1
							CAMP				EIF4EBP2
							GOLGA5				LRP3
							MDM1				DENND11
							CD9				ATXN7L1
							GM10524				PIERCE2
							EDEM2				D630024D03RIK
							CCNJL				C1QC
							USP53				RTP3
							PTX3				CAPN3
							1200007C13RIK				METTL23
							MCRIP1				CD200R4
							TMED2				4933412E12RIK
							ATG13				POLI
							SLC35B3				FAM234B
							GM11342				FOXQ1
							ACPP				CPSF4L
							RRP1B				DNASE2A
							SGMS1				POLG2
							GM30173				CD4
							GM43300				MMRN2
							PLK4				IRF1
							NUMBL				DOP1B
							ARFIP2				GM2602
							KDELR3				UGT3A1
							SRP19				GM2415
							GM13375				GM5626
							KLHL25				SLX1B
							ATG16L2				DERA
							GM9761				STRADB
							GM42879				RASL2-9
							TNFRSF12A				AKR1B10
							GDPD1				ACVRL1
							KCTD9				BCO2
							OSGIN2				GM10804
							ATG9B				CIB2
							A530041M06RIK				RGS3
							1700030C10RIK				MAML2
							RPL36AL				UAP1L1
							HMGB2				1700066M21RIK
							PTBP1				GM43690
							PTAR1				RMC1
							PRICKLE2				ELOVL3
							SNX7				HAGHL
							GM48727				CYP21A2-PS
							SPRED3				CCDC141
							H1F0				ZRANB3
							TMEM154				C330018D20RIK
							MVP				GM29571
							GM43592				SEPTIN6
							TCEAL9				GM16793
							GM11963				FYCO1
							DNAH2				GM4787
							GM43672				DOCK8
							CCRL2				PLEKHB1
							4732496C06RIK				GM13021
							GM49759				SPRN
							GM4900				ATP4A
							MAGEH1				MRPL12
							ITGAM				SOD3
							RGS2				CYSLTR2
							SERPINA3D-PS				DDAH1
							TMA16				ACBD5
							4833418N02RIK				ALDH4A1
							FOXP4				NLRP6
							MFSD2B				9130409I23RIK
							TTC39AOS1				DNASE1L3
							BTBD3				SCRN2
							GRB10				CKB
							RBM12				COA6
							GM14167				GM15348
							LRIF1				TMEM35B
							AOPEP				XRCC6
							GADD45G				OTULINL
							LEAP2				MNDAL
							ZFP202				HDDC3
							RCCD1				RIPPLY3
							VPS37C				PCP4L1
							GM17088				NIPSNAP1
							EXOSC1				F9
							DDIT4				LIPE
							PTPRN2				HMCN1
							CCNL1				ZFAND4
							TGFB3				FGD4
							GMPPB				LY86
							FRMD8				ALBFM1
							HIVEP2				ZFP524
							CNIH2				ZMYND8
							TATDN2				GSAP
							NUCB2				SPICE1
							ORC2				ABCA8A
							SFT2D3				SIRT4
							SLX4				ARHGAP4
							PIGA				TSGA10
							PABPC1L				TMCC2
							LRATD2				AQP4
							FFAR4				MERTK
							HCCS				SLC47A1
							SLC35E4				TBXA2R
							LSM5				DMPK
							MYO15A				ITGA8
							SLAMF9				IDNK
							GM20604				TRIM65
							NOPCHAP1				LDAH
							FGA				GIMAP3
							IGFBP1				GM7887
							SLC1A1				CROT
							PTPN21				RDH5
							PNPLA5				PTGFR
							TDG				GM3807
							FOS				GM38345
							TPD52-PS				GPR12
							WIPI1				DLG3
							COX18				FAM171A1
							TUBB6				PCLO
							ALKBH3OS1				GM6277
							LATS1				ABCD2
							ZFP653				SRR
							GM38253				FAAH
							FADS3				POLA1
							FGF2				PVRIG
							ZSCAN25				OXCT1
							CORO1A				GM43597
							RRM2				HECW2
							CD63				ADGRL1
							HNRNPAB				GM11266
							SLC20A1				PDE9A
							FEN1				PPM1M
							PCM1				ZFP354A
							GNPDA2				DYNLL2
							NMNAT3				ANXA6
							TNFRSF1B				SLC25A13
							ANKRD2				COL6A2
							GCFC2				TBC1D2B
							GM10463				TLR12
							MRTFA				TMEM14A
							4930438A08RIK				CES1D
							PLEC				AA986860
							FAM241A				PLA2G4A
							B230303A05RIK				GM11437
							ASNS				SPEF1
							PPM1L				DCDC2B
							IL22RA1				VLDLR
							CASZ1				EXOC3L2
							TNFRSF10B				HDNR
							HIF1A				SRBD1
							RELA				DBT
							DBN1				INVS
							LRRC59				ABCC3
							KIF18A				C730027H18RIK
							SLC41A2				CAR3
							NOS3				PHF19
							CD244A				D930048N14RIK
							ZFP746				COX20
							IBTK				ARHGEF39
							GM10642				MBD4
							GM14494				SLAMF8
							RHBDF2				ROBO1
							XBP1				ARSB
							NRIP3				VMN2R57
							NOS1AP				MYH11
							TMC3				PKP4
							DOP1A				CPM
							ZFP64				UOX
							ACTB				GM46411
							PRSS16				SLC26A4
							GM38077				GATD1
							PCDH9				H19
							SOCS2				GM49495
							ACVR1B				MRC2
							FBXO4				MTARC1
							UBA5				GM4956
							FAM83D				NAA10
							DPEP2				HEXB
							COQ8B				PTER
							RBMX				GM49201
							GM49376				MADD
							TGFBR2				MTSS2
							ORAI2				CATSPERD
							IL33				KLF12
							INAFM1				IL17RB
							PHF13				CENPA
							COBL				3830406C13RIK
							1500011B03RIK				CDH6
							H13				GSTT2
							TNFAIP2				CLMN
							GM26782				ALDH7A1
							PTBP2				KCNJ10
							TTC6				TMEM106A
							OGA				CENPN
							WSB2				A130051J06RIK
							SOWAHC				ACSL5
							SETD7				ZFP454
							LINGO4				GM10644
							VANGL1				G0S2
							CHAF1B				FCHSD2
							FLOT1				PFKM
							MMP25				GM15261
							FABP4				CREBZF
							DESI2				PER3
							DAP				VARS2
							SLC25A28				CAMK2N1
							GM3571				NFIC
							A530013C23RIK				ITPR2
							B230377A18RIK				GPAT2
							GM5828				PRKAG2
							RNF125				ZFP667
							CASC1				MLLT3
							CIRBP				GM19522
							FRZB				OMA1
							GM7694				GM49331
							FABP12				CCDC30
							TBC1D2				TMEM63B
							GPX3				RNF5
							HPX				UROS
							CDC42SE2				CYP2J9
							ENC1				GM37729
							GM42809				MGMT
							QRSL1				MYLPF
							1110025M09RIK				AIF1
							SREK1				SPAG4
							VOPP1				5730405O15RIK
							A530064N14RIK				F8
							GM56350				LYZ2
							STC2				SIGMAR1
							IL11				PABPC4L
							YIPF5				AMIGO1
							WNT4				B4GAT1
							GM4739				SHMT1
							GPRC5B				6430550D23RIK
							MIOS				ZFP983
							RLIM				TLE5
							SETX				B130024G19RIK
							GM37660				RAB17
							GMDS				MCCC2
							IFT57				IVD
							IL20RB				GM38317
							DCTD				KANSL1L
							MAP4K4				GM16587
							PLEKHM2				EPOR
							FICD				MTX3
							TMEM119				TMEM94
							GM36283				BCL7C
							B230208H11RIK				ARHGEF40
							ZFP949				GM47140
							E230013L22RIK				RAET1D
							ZFP9				FAM120C
							LPAR1				ENTPD5
							SPRYD3				RNF213
							HAS1				ZFTA
							ST7				AGO1
							MEX3C				DALRD3
							JUN				TUBE1
							ADAMTS5				GM42604
							B3GALT1				ZFP780B
							RFLNB				PLCXD1
							GM5300				GFM2
							TNFSF14				ASGR2
							CDH4				IVNS1ABP
							PGD				GM11772
							GM43359				SIGIRR
							GM15283				DUSP19
							RND1				FBXO21
							CLCF1				NOTUMOS
							SH2D5				ADGRD1
							HDC				EPHA3
							3110082I17RIK				MOV10
							CHIL3				CMAH
							GOLT1B				SEMA5B
							TMED4				ZFP931
							FOSL1				TSPAN15
							STK17B				MS4A1
							RASSF1				MYH14
							GM14321				TMEM51
							LRIG2				WDR11
							INCENP				FITM1
							GARS				ISOC2A
							FCHSD1				NLRP1A
							UBE2J2				CNR2
							C2CD4A				D3ERTD751E
							GNL2				CHP2
							RBM3-PS				OCIAD2
							6430573P05RIK				ARHGAP18
							CNTNAP1				1110028F11RIK
							TACC2				PGRMC1
							TESMIN				MAOB
							SLC7A6				A430018G15RIK
							CRTAM				PTGDS
							GM41307				RANBP3L
							RBM15				INPP4B
							GDF15				IGSF10
							GM20703				NAP1L3
							AW554918				B3GALNT1
							TAF9B				CYP2D10
							CACNA2D1				SERPINE2
							SH3BP4				ADAM33
							FGFR1				MSH5
							NSMCE2				ZFP456
							SPN				FOXO4
							TMEM39A				GGNBP1
							PCSK1				AKAP1
							4931440P22RIK				CLEC14A
							RCL1				SEPSECS
							ARF6				BCORL1
							0610009L18RIK				CD5L
							BET1L				ZFP982
							GM20633				TUBA8
							SHC1				TBC1D30
							GM37352				FHOD1
							S1PR2				MND1
							ENTPD3				AXIN2
							ASPRV1				SYT3
							SDAD1				AP1G2
							PDIA3				HCN2
							CCN4				ZFP940
							RHOC				COLEC10
							CPLX3				PLEKHN1
							GM43360				CYB5R1
							BCLAF1				TPGS2
							4921528I07RIK				ENTREP1
							HTR7				ACSM1
							MYL12A				KIFC2
							LMAN1L				SLC4A9
							TRUB2				ZFP964
							ALDH18A1				9030622O22RIK
							CEP170				PAFAH2
							GATA6				GTF2IRD2
							PF4				DCTPP1
							CYRIB				KCNN1
							MRAP				CCDC80
							PIN1				GM49668
							F630028O10RIK				IFIT3B
							FABP5				4933411K16RIK
							HYOU1				AZGP1
							SPPL3				ATG4C
							CARMIL1				PRODH
							GM13331				ZFP174
							HESX1				CXCL12
							GNAT1				1700028E10RIK
							TRAM1				GUCY1B1
							GM44829				ABCB10
							BC049987				COG5
							GM28529				NCBP2
							PDZRN3				GM8893
							BCAM				5430402O13RIK
							EIF1A				EHD3
							ADAM19				CAV1
							DNMT3B				FMO5
							GUCY2C				ABHD3
							BARX2				TMEM260
							PNLDC1				CYP4V3
							TASP1				TUBG1
							D830050J10RIK				CCL28
							RAD18				ABCD1
							LIF				2310010J17RIK
							MIOX				COQ8A
							CPEB1				TM2D2
							TMEM87B				FAM32A
							H3F3B				PRSS23
							SEC11C				MRPL49
							EZR				ANKRD29
							PTGES				ABCB4
							POU6F1				PROB1
							GPR171				SGMS2
							GM16465				FAH
							GM379				H2-AB1
							9030407P20RIK				NIT1
							GM37305				CTDSP1
							GM42940				ACAD10
							TEN1				TSEN34
							ITFG2				DUT
							GM5873				C1QB
							ARL2BP				SLC25A19
							NOMO1				SPATA2L
							TTLL11				TNFRSF11A
							COG3				SEMA4G
							PICALM				ANGPTL6
							TMED9				A730063M14RIK
							NKTR				LOXL3
							GALNT18				RTP4
							GM32281				WRN
							B230398E01RIK				DZIP3
							ZFP292				TREH
							1700093J21RIK				NAT8F1
							1110065P20RIK				GM15343
							GM27252				CYP3A59
							SIAH1A				SPON2
							BCAP29				RAB13
							A430105J06RIK				GM20045
							LOXL1				1700008J07RIK
							EML5				SLC39A2
							1700086O06RIK				CD59B
							ASTE1				MTCL1
							GM43679				C2CD2
							SNHG9				PRDX2
							ZC3H6				WDR76
							SOWAHB				CLEC12A
							OSBPL10				IGHA
							CARD14				ACBD4
							TMEM212				CD3G
							SPCS3				CDKN1C
							SLC25A18				SLC2A4RG-PS
							SLC17A9				SIRT3
							VWA2				MBLAC2
							FTH1				AQP1
							KCTD10				LYNX1
							GM47163				DISP2
							SVEP1				BSCL2
							DDX39A				CFHR2
							PDSS1				ADAMTS13
							TM4SF20				ACVR2B
							CRYBB3				CBLN3
							SEC13				IYD
							BEX2				CYB5RL
							AGO2				RARG
							AQP8				GM49417
							DUSP14				SLC29A2
							GM12346				CD320
							SELP				ST6GALNAC2
							PSMD8				ACMSD
							CFAP43				GM10767
							CYB561				PPP1R16B
							GM36908				CBY1
							NFKBIZ				HAAO
							SERTAD1				MTRFR
							MARVELD3				TLE6
							CRCP				CIT
							RASSF10				RASAL2
							GM45902				ATP6V0D2
							SFTPD				PEMT
							EIF2B2				ARHGAP6
							WNT5A				MMD
							9130024F11RIK				NIT2
							PTGS2				ST3GAL3
							NAV2				KLF15
							A230072E10RIK				CACYBP
							EPHX4				GM26588
							GAD2				ULK2
							EAF1				2610021A01RIK
							RIC8A				SLC35E3
							GM8883				CSRP2
							GM49708				MAPK15
							SLC30A7				ENPP6
							RRAS				UGP2
							PPP1R32				ABTB3
							GCNT2				EIF4A2
							SURF4				COL6A3
							OLIG1				STARD9
							ZFP13				TMX2
							9430037G07RIK				ALDH1A7
							PRMT1				GPRIN3
							IRS2				MYPOP
							RBM3				SEPTIN8
							PDE4D				TMEM126B
							ACOT9				HEMK1
							RAMP3				ZFP273
							GM30970				SUDS3
							HSD17B7				GM16638
							SELENOS				NES
							HIPK3				UNC119
							IL36G				GM16062
							AMIGO3				ANK3
							SCD1				HPS5
							ABRACL				SLFN5
							SLC7A11				ABCA8B
							FHAD1				UBR2
							5031434O11RIK				IGTP
							GM19345				GM37570
							GM44116				GM43667
							BIRC2				COL6A1
							ZFP131				AMT
							PYROXD1				PRSS8
							MDFI				GM10614
							PARS2				PHF11B
							GNA13				TDO2
							ARL8A				FASTKD1
							PDK4				COL5A1
							TMEM62				PPP2R5E
							GM17359				PRSS36
							IGFBP5				KCTD21
							MMP12				CES4A
							SLC2A1				THSD4
							GM44950				HNF1AOS1
							CHMP4C				IGIP
							RGS1				1810017P11RIK
							KRT8-PS				MIEF2
							SMAP1				SEPHS2
							BBX				GM13091
							AI506816				EEIG1
							TMEM268				FTCD
							GM49544				APLF
							CD14				UHRF1
							TRIP6				GPC6
							CCDC167				SNED1
							WDR45B				GM18101
							CDH3				WNT9B
							NPAS2				RASGRF2
							HDDC2				MAMDC2
							MTUS2				TFPI2
							GM49783				COA3
							IRAK1BP1				ERN1
							COL4A2				LHX2
							GM42636				CSF1R
							NGP				PTH1R
							GFPT1				RBP1
							HMOX1				PHYHD1
							GM6682				CAR14
							ARHGAP32				AR
							UTP14B				GM826
							TMED3				CYP2C50
							GM14097				PLXDC1
							MTFR2				KIF3C
							IGF2BP2				EPB41L5
							NIBAN2				HADHB-PS
							1700056E22RIK				GM4951
							LY6C2				GABRA3
							NAMPT				KLHL3
							PRAG1				IQCC
							GM5340				NDFIP1
							HMGN2				ADCY9
							GM43844				PYCRL
							MPHOSPH10				PPP4R4
							G3BP2				DAPK1
							GADD45A				SUOX
							CTDSP2-PS				DAAM1
							NHLRC2				SELENBP1
							GTF2A2				UQCC6
							UGGT2				CRACR2B
							CD24A				ATG14
							ZFP777				TTC38
							MS4A4A				ZFP108
							NUPL2				2510016D11RIK
							COPE				GM45909
							SPTY2D1				SLC27A5
							TNFSF11				PRODH2
							ATG2A				SAR1B
							YRDC				6430511E19RIK
							GM17055				CCL27A
							ADAMTS15				GPC1
							GM20632				MIGA2
							CFAP69				CCDC189
							TTC39A				TOB1
							LYVE1				CYP2C55
							TSC22D2				PNKD
							SMAD1				FBLN5
							GM19619				UGT3A2
							RIAN				ITPR3
							STX18				ZNHIT6
							NAPSA				ZFP953
							C1QTNF6				B130034C11RIK
							ZFP52				CEP250
							TAX1BP3				ZFP874B
							AKAP12				8430422M14RIK
							BLCAP				WASF1
							CEMIP				SERF1
							GM49123				CAR11
							2810402E24RIK				NAALAD2
							ARFIP1				HSD17B10
							PLSCR1				CYP39A1
							2010003K11RIK				POLK
							GM45221				ADCY7
							GPR35				FRAS1
							JADE2				PPP1R14A
							TUBA1C				GM22146
							NSUN6				PRKRA
							AFDN				CD209B
							GM44164				GM46565
							CYTIP				FLT3L
							GM6517				DDX11
							ARSG				ZFP760
							PMAIP1				DNAI1
							MAPK13				PON3
							RPS6KL1				DCLK3
							DPP9				IZUMO4
							GTF2B				GM12445
							GM47708				AATK
							ARPC1B				MSH3
							MSL3L2				MSMP
							LSM8				ANKS4B
							FBP1				GM44250
							PLA2G7				CASP6
							GM8075				UNC5A
							MCMDC2				A930001C03RIK
							IL17RA				UGT1A1
							RAB34				GM15889
							BC049715				AMY1
							NSMCE1				SUSD2
							WFDC2				GM2788
							LYSMD3				CD300C2
							REPS1				OBOX4-PS3
							SAA1				SPPL2B
							SRC				2310001H17RIK
							SSR1				TANGO2
							PDE4B				HERC2
							GM44907				CCDC166
							ARFGAP3				HNMT
							LRRC8B				ITM2B
							IL1RN				BAHCC1
							PPRC1				GM10451
							CCDC180				TLR1
							0610043K17RIK				ZMYND15
							GM14027				PARP16
							FREY1				A1CF
							GOSR2				GM30117
							GM32089				CYP2C54
							COL4A1				ASB13
							GM33699				SSTR2
							ADAMTS3				ALDH3A2
							ZFP810				OXLD1
							GLS				AARD
							ALDH1A3				DDB2
							TGIF1				GHR
							SLC22A21				FITM2
							ICA1				0610031O16RIK
							FH1				NKD1
							9330121J05RIK				GM13131
							ENTPD1				BHMT
							GINM1				IL17RC
							LOX				GM20319
							RELB				EMP2
							SRPR				QDPR
							ATP6V0A1				ZFP791
							SRA1				GJB1
							EPOP				GM31583
							GM11427				PRDM16
							DYNC2LI1				TMEM98
							GM15832				GM34934
							LAMC2				DGLUCY
							GORASP2				GM47467
							1700003N22RIK				UGT1A10
							GM4247				LRIT1
							1810062G17RIK				SLC8B1
							NCOA2				TPCN1
							TRP53I11				FAM167B
							PRKCH				ADI1
							6430548M08RIK				SLC25A35
							IMPDH1				IFT140
							DENND2B				SLC6A6
							STX1B				MPP4
							NFXL1				RAB3A
							NUDT4				CYP2D37-PS
							USO1				GPD1
							GM9910				HECTD2OS
							GABBR2				GCK
							SBSN				PRPS2
							ZMPSTE24				TSPYL4
							DDX39B				WDR19
							ITGA7				PACC1
							ZFAND2A				PDE4C
							NLE1				4931406C07RIK
							FAM117B				ESRRA
							AP5S1				PTMS
							PFKFB4				IRF3
							HTR2A				PIP4K2B
							ALKBH6				PHF7
							GM26885				BDH2
							SEMA6B				SMAD9
							MKRN1				PLD6
							JDP2				SULT5A1
							TMEM184C				ACOT7
							GAPDH				IKZF3
							PMP22				OR5M3B
							CBLC				FGFR3
							SEC61B				GM14038
							CYP2C53-PS				FENDRR
							ARCN1				SULT1C2
							CDC42EP1				ODAD3
							ZBTB25				ISOC2B
							SGK3				CRP
							BCL10				TENT5C
							GAS6				PLA2R1
							DTX3				HLF
							ARMCX4				COLEC11
							GM43719				GM40040
							BACH2				GM830
							PGS1				TLE2
							ACTG1				GM30931
							HAVCR2				NAALADL2
							OLIG2				ASAH2
							BHLHE41				RHOBTB2
							GM38329				SRD5A2
							GM45548				GPRC5C
							FAM222A				TBC1D9B
							GM7553				IL27RA
							9530077C05RIK				ZFP661
							GIGYF1				AAMDC
							KCNJ8				SMPD2
							PLATR22				PXMP2
							SLC16A1				CBX6
							HGF				DHFR
							LNX1				LACTB2
							GM11212				SYTL1
							GM5970				GANC
							CDK3				H2-T22
							SATB1				SLC35E2
							TRMT61A				TTC21B
							E330011M16RIK				HEXIM1
							GINS2				NR1I3
							CYP1B1				GM7463
							XYLT1				PGM2L1
							BMP8B				GAA
							PPIP5K1				KLRC1
							STT3B				ECE1
							AP1AR				SNN
							S1PR3				SH3D19
							UCK2				1810034E14RIK
							GML2				TMEM25
							STEAP1				BMP6
							GM14111				DZANK1
							ZFP217				PPP1R1B
							CDYL				IFI203
							RLF				OAS1A
							E130317F20RIK				PPL
							1700102H20RIK				LRTM1
							HYAL3				ZFP41
							HMCES				RALGPS1
							DONSON				ARHGAP42
							SPINK1				IGHD
							A730036I17RIK				IFI203-PS
							TBCB				GM49125
							CD63-PS				GM31814
							A930035D04RIK				PIEZO2
							EHF				SYTL4
							ANXA1				1110002L01RIK
							MAST2				NPRL2
							TNFRSF22				ALDH6A1
							SEC23B				SNTG2
							RDH13				COG4
							4933440N22RIK				NTM
							NAT8				DNAJC11
							GM11488				DIXDC1
							ARL1				REXO5
							SDCCAG8				MEIS1
							NGF				HAGH
							ZFP618				PDGFD
							NRP1				CYP3A11
							ALOX5				TMEM79
							B4GALNT4				WBP1
							GJA1				ABCC2
							GM16174				LRRC56
							SLC39A7				THY1
							SMIM3				KIT
							TBK1				GM16794
							2310034O05RIK				EPHA7
							TCHH				LMAN2L
							GM48677				SVIP
							PROK2				DSE
							CSGALNACT2				DPP7
							E030022I16RIK				SENP8
							ZFP995				KANK3
							NPHP1				PANK1
							SEPTIN11				HS3ST6
							ZC3H7A				PEX26
							P3H1				BMP7
							BTG1				C1QTNF7
							GEMIN8				CFHR1
							POTEGL				BRIP1OS
							ARMCX5				HNF1AOS2
							GM34280				RASAL3
							SLFN1				HPGDS
							MFAP3				GM43314
							GM18194				FAM78A
							GAN				F730311O21RIK
							SOCS6				RNF150
							RAB37				TMEM229A
							TGFBR3L				ORMDL1
							MS4A4D				WNK4
							ADIG				SGK2
							SEMA3A				LRRC61
							EIF2B3				IMPA2
							TRIM3				XLR3A
							RPA2				TRPM2
							ABCA1				MUG2
							SEMA3E				USP18
							BCLAF3				RASSF9
							BC016579				LAMC3
							BPNT2				BMP2
							CEP170B				CHDH
							TAS1R3				SYT7
							GM16740				DPY19L3
							ARID3A				GM46447
							COPG1				BCS1L
							KIF5B				LST1
							H1F3				GM46516
							ELF3				6330418K02RIK
							TAF2				SLCO1A4
							ADAMTS9				CD79B
							TBX2				TNFRSF19
							GM45632				DENND2A
							CCDC122				BTNL12
							TMEM161B				EPHB3
							NPAT				RITA1
							CLP1				ROPN1L
							DUOX2				LRRC45
							ARHGEF2				DLEU2
							GM50012				EPSTI1
							NRP2				THEM4
							PTRH1				PCBD2
							KRAS				TMC6
							ITSN2				NTPCR
							RCAN2				RCN1
							ODAD4				GAL3ST1
							TANC1				TXNL4A
							PRDM4				SLC19A1
							TREM3				TRUB1
							GET4				FAM89A
							MYBL2				MFAP3L
							GM28857				D630003M21RIK
							GM12195				PITPNM2
							SCRG1				DCUN1D2
							NRAS				SLC6A16
							RPL22L1				GPR182
							KCTD5				DOCK4
							ZDHHC24				CEP68
							LITAF				SLC5A3
							LTB4R1				PSEN2
							CRY1				CHST2
							CPB2				ART4
							VILL				ACAA2
							1110038B12RIK				WDR38
							ELOVL7				TRIM12C
							GM48581				CYP2B10
							DNAH2OS				CES1G
							GM16685				TTC27
							GM43039				FIGN
							TMEM171				AW112010
							ATP2A1				TSPAN2
							CKS1B				MRC1
							GM11577				MAVS
							MCM3				KNOP1
							GARIN1A				CD86
							LEPROT				LFNG
							STEAP4				GPT
							CCDC120				GM28875
							MTHFD2				TBX3OS1
							RALGAPA2				BEND4
							NME6				ALKBH7
							CBLB				GFRA2
							MORF4L2				1810053B23RIK
							4833445I07RIK				MILL2
							GM48990				WWP1
							PRKAB2				FILIP1
							AFF4				STAT1
							ADH7				GM10319
							B230206L02RIK				NME4
							GM5530				MEGF6
							ST8SIA1				GM3219
							SRP54C				MT-RNR1
							1700034H15RIK				GHDC
							SMOX				PROCA1
							BB123696				AOX3
							CALR				NR2F2
							DREH				FHOD3
							GM48478				PLXND1
							AI987944				GM43311
							BACH2IT1				FGD2
							RTN4RL2				FN3K
							GM13736				EFEMP1
							CSF3				CES3A
							GPATCH4				RIGI
							PPP2CB				ECT2
							ZFP800				DOCK6
							CCDC134				GALNT15
							CPT1B				OLFM2
							UBE2N-PS1				USP40
							1700037C18RIK				MYO1E
							CWC27				GM7842
							PRKX				MIPEP
							IFITM6				MTARC2
							GM5184				EI24
							SLPI				CNTROB
							IRAK3				ZFP692
							B430010I23RIK				NR3C2
							RSAD1				DUSP12
							RGCC				ACAD12
							CIDEC				GM28818
							TECPR2				CCDC107
							PLEKHA1				MCCC1
							LAT2				DBP
							LY6A2				F830016B08RIK
							PFKFB3				WDTC1
							CLCN7				HEBP1
							SPECC1				LUM
							PNRC1				GGACT
							FCAMR				GLO1
							TPRN				RSLCAN18
							RALGDS				GM17196
							FAM118A				SIRT7
							TRP53INP1				ZFP932
							DEF6				ZFP759
							GM18147				CCS
							SEMA3B				FCGRT
							MTBP				1500026H17RIK
							SEC22B				PRKCZ
							COL25A1				YAE1D1
							TFRC				MT-RNR2
							TES				CNTLN
							BCOR				PARP12
							GRIA3				KLHDC7A
							BHLHB9				CDC14B
							INHBB				SYNE3
							ZFP462				HHEX
							TBL2				2210408F21RIK
							RAB31				ACOT13
							GM19951				SSBP3
							GAB2				MAP3K21
							LNCENC1				TLN2
							DIS3				UROC1
							GM18541				NGEF
							ATF4				RNASE13
							ARNTL				MMD2
							BMPER				TEP1
							HEG1				TTC36
							CCL2				PYGB
							INO80C				AI182371
							RFXANK				B630019A10RIK
							GM36660				E330037G11RIK
							SPATA7				EID1
							ADA				GYS2
							DOT1L				IQCE
							SRP9				RPGRIP1L
							EIF2AK3				PTPRF
							COL13A1				KIF12
							CHMP4B				DNM3OS
							PBX3				PPFIA2
							1810012K16RIK				CMC2
							GM19186				MYLK
							GM19705				DOK1
							ZMAT3				PGAP1
							CHAC1				CXCR3
							GAR1				MINDY4
							LNCPINT				GM17634
							UBE2G2				WNT2
							ATP6V0A4				SIRPA
							SPINDOC				CSGALNACT1
							C2CD5				HC
							TPD52				CYP3A25
							CPNE8				ARHGEF15
							GM14286				SRD5A1
							SHD				P3H2
							A630001O12RIK				D630039A03RIK
							ZC3H13				KYAT1
							SNHG3				SLC38A3
							SELENOK				GM12250
							GIT1				CLSTN3
							GM38104				TENM3
							MMP28				F13B
							PHIP				HSD3B2
							ODF2				ADAM4
							ZFP850				GNE
							KCNT2				COPG2
							SLC25A47				CD74
							SLC11A2				HSPA12B
							EPB41				GM34333
							NUP98				LAD1
							NIP7				TRPV4
							HSPA13				KCTD11
							TRABD				PAOX
							TUBB2A				BHMT1B
							YPEL4				GM31992
							GM48591				ELOVL2
							SCARA5				CBX7
							NFASC				VAMP5
							SPCS2-PS				PIK3R2
							GM7588				CCDC91
							TG				SLCO1A1
							GM12263				RDH7
							BCL2L11				MTFP1
							SLC28A2				STIP1
							METTL9				NT5DC2
							BTC				CALN1
							ADM2				CYBB
							SLFN2				CHST7
							XPNPEP1				PCMTD1
							TNFRSF23				MYCN
							DNMT1				C2
							JMJD6				RHOT2
							RAP1B				RALGPS2
							TRIM7				METTL26
							GM13293				GLDC
							SNHG5				TERT
							TRIM13				CEP19
							GSPT2				GGCX
							ZFP513				SUSD4
							GM16589				MRPS36
							EIF4A1				TNFRSF14
							DCAF15				MZF1
							STX12				CSPG5
							GM10433				2610528J11RIK
							NIN				CYP3A13
							GM10447				CHCHD10
							PLCL1				SLC29A1
							ALDH3A1				VASN
							2700038G22RIK				NR0B2
							CALU				GM4952
							CNTRL				FBXL7
							4930597O21RIK				MAPRE2
							HSPA5				KRT7
							SYS1				MAFB
							RHOB				LRIT2
							XPA				TFPI
							IGDCC4				GM15446
							GM49733				ESCO2
							PPP2R1A				GJC2
							SPIRE1				GABRB3
							ANAPC16				PCBD1
							ST8SIA3				GIPC3
							SLC30A10				DHRS4
							ERO1A				GM36264
							ICAM1				ISOC1
							BCL2L1				SLC25A10
							GM4117				MYZAP
							CHIC2				SLC39A8
							ZFP280D				CAR1
							CTSL				GM43267
							SRPRB				GM28557
							DNAJB9				EPS8L2
							ZFP580				ATP6V1G2
							GM13889				CYP2D38-PS
							HSP90B1				SLC10A5
							VXN				MX1
							TCEAL5				GM32461
							TNIP2				ZFP873
							4633401B06RIK				LAMB2
							GM15883				CASP9
							TRIM39				TMEM229B
							2810403D21RIK				MIPOL1
							ATP6V1G1				SPSB4
							BMYC				GTF2I
							SLC36A2				9030616G12RIK
							GM44186				SSPN
							JMJD1C				CLEC4A3
							NFKBIB				CPOX
							C230037L18RIK				NUDCD3
							RAD17				CPS1
							TSPAN9				ABCA2
							GM10309				TOR4A
							RAB30				FAM210B
							GNB5				TRIM34A
							FRMD8OS				ZFP775
							SPATA5				STXBP1
							TXNDC11				ABCB6
							SMN1				MRPS25
							GM16238				PTGR2
							ZFP119A				CD22
							CUL9				LAP3
							EDARADD				ACP6
							DTL				TEDC2
							GALE				IDH1
							4921531C22RIK				NUAK2
							NT5C2				ANO8
							NAF1				ELAPOR1
							GM42664				FXYD1
							MEG3				GM20688
							BTBD19				ZFP503
							DYRK1A				LMOD2
							GM4925				KPTN
							PKM				CLDN1
							NEDD9				UBE2U
							MARCHF3				ICOS
							CXCL5				SHLD2
							ARHGDIA				ZFP467
							AI463170				SNX15
							PPP2R3C				IGF2R
							GM44955				2810408I11RIK
							TKFC				SIAE
							SLC34A2				MT-TM
							TMEM258				TESK2
							CXXC4				CCDC159
							SCN8A				KLF13
							TJP2				GM30784
							SPCS2				TPST1
							CDCP1				2810414N06RIK
							GM8399				PWWP2B
							PRKAB1				PRELP
							TLR13				GM13775
							SSX2IP				B230354K17RIK
							ITPKC				HACD4
							2310015A10RIK				SUCNR1
							DLGAP2				ELK3
							GM7293				WFDC1
							ARL15				OLFM3
							OCSTAMP				ENGASE
							SYVN1				FCGR1
							LRRC28				GPX1
							ARPIN				GM18337
							P4HB				GM15535
							GM44616				DHX58
							DUSP16				LRAT
							PLAC8				TRMT1L
							AGAP1				TTLL5
							SAA2				TIMD4
							RIPOR2				TMTC1
							4930517O19RIK				ETV1
							PMEPA1				ADAM11
							SYNPO				NAT1
							GM45774				RGS7BP
							KLF10				GM30849
							TEX30				GM47905
							HKDC1				HAP1
							PHF10				PPARGC1B
							CCDC201				A530072M11RIK
							GM15892				PLEKHA6
							FMNL2				RNF123
							GM17024				BMP5
							TTC9				CEBPE
							KDM3A				LACTB
							ATP2A2				SIVA1
							CAST				CCDC148
							C330011M18RIK				KEG1
							PGM3				GM47155
							MIR3058				PCSK7
							GPR39				GM16548
							A330035P11RIK				GRCC10
							SLCO4C1				PLET1OS
							TIFA				ZFP647
							CP				GBP2B
							NANS				EVL
							FKBP1A				PIPOX
							TRIB2				EPHB4
							GM48558				GM44117
							MAD2L2				SOX18
							SEMA4C				9030619P08RIK
							FMN2				ENPP3
							SLC10A3				HSPA12A
							SCN5A				PDE4A
							KAT6B				SMIM13
							ECSCR				YPEL3
							DPY19L1				KCP
							RPS6KA3				PDLIM5
							RETREG1				GPR108
							FGF23				SCARF1
							CCDC9				TMEM81
							XPO5				C9
							GM15984				MRNIP
							DNAJC10				FANCG
							PIK3IP1				IFIT3
							SLC39A6				ADGRE1
							GM10177				MOB3B
							NOSTRIN				GM26684
							ORM1				OAT
							SYT12				WLS
							NRG4				PLOD1
							SOX9				GM52969
							SAMD10				TEX264
							SQLE				COBLL1
							NT5E				RNF135
							SMOC2				3110045C21RIK
							CITED2				SPIB
							PNPLA3				GM7609
							GIPC2				HPN
							SYBU				PLAU
							MARCO				AKR7A5
							SERPINA5				MFSD4B3-PS
							YPEL2				RASSF7
							NID1				MRPS35
							RGS16				PROZ
							PKLR				AASDH
							RET				ACOT1
							EGR1				GM20559
							EREG				ZFP28
							CCDC149				CALR3
							BCO1				TXNDC15
							INSIG2				TMEM204
							MAPK6				PTPN18
							PSAT1				SYNE2
							MLC1				SLC22A4
							ARL4A				1810059H22RIK
							HECTD2				DOCK2
							SORCS2				KLC4
							ASAP2				SYNPO2
							NUAK1				CHID1
							NEDD4L				GM15611
							E230025N22RIK				GIMAP8
							RGS8				BIK
							CARHSP1				GPR162
							MYBL1				CDH13
							NAV3				ZFP366
							CYP4F17				IRGM2
							BMX				9930111J21RIK1
							DLK1				ZFP960
							REEP2				METTL8
							FASN				BTNL9
							MTHFR				SFXN2
							SLC26A8				CAMK1
							NUP62CL				PRDX6
							AU018091				SLC25A26
							SGSM1				CROCC
							VTN				DEFB1
							PAPPA2				GRM8
							ADRB2				STX2
							THRSP				RMDN2
							CHKA				D130020L05RIK
							BHLHA15				GM4756
							PGM2				GM45457
							SULT1E1				AADAC
							MOXD1				ZCWPW1
							GBP6				SAMD12
							MORC4				GM37824
							NNT				NMRK1
							L3MBTL3				RPGRIP1
							ITGB3				MAN2A2
							CCL3				ADAMDEC1
							FDPS				PHKA2
							PDGFC				CARD11
											ZFP771
											ADGRE4
											TMEM267
											SLC2A13
											PUSL1
											ANXA13
											KLHL23
											DPP4
											GM48633
											SMIM22
											APEH
											KCNA2
											SEC16B
											LGALS1
											SLC16A12
											RDH16F2
											SLC25A32
											SULT2A8
											BDNF
											UBA7
											STEAP3
											GM31235
											GM38387
											GM11788
											PLSCR2
											TNFSF10
											SMARCB1
											BTF3-PS18
											DTX3L
											GM15318
											GM13522
											TMEM143
											HSD17B4
											IDH2
											TRIM30D
											SLC4A3
											ZFP521
											TRMT10B
											UGT1A6B
											HOXB3
											REC8
											PLCB3
											RASGRP2
											TSC22D3
											PRKD3
											PIGR
											ATAD3AOS
											PTPRB
											GM49463
											MROH7
											ACP2
											GM45792
											GTF3A
											METRN
											ERAP1
											A930033H14RIK
											CAVIN1
											RAPGEF4OS1
											DSG2
											TMEM44
											GM40770
											CXCL11
											GM42868
											MAPT
											PLXNC1
											GM6135
											STBD1
											SMIM10L1
											TGTP1
											IFI27L2A
											HDAC9
											PARP14
											EPB41L1
											ABHD15
											5430430B14RIK
											MT-TI
											CHST13
											CTF1
											IFIT2
											TPBGL
											FBXO40
											CORO1B
											APOL7A
											MAP2K6
											A530020G20RIK
											ACTR6
											ADH6-PS1
											2810025M15RIK
											CDCA7L
											CCDC138
											LY6G2
											SELENBP2
											TXNRD2
											ZFP72
											OR5M9
											SLC27A1
											P2RY1
											LIMA1
											MYOF
											MARVELD1
											ADGRL4
											LCK
											ACKR4
											INF2
											KLRK1
											SOX12
											SLC16A9
											RAMP1
											RSRP1
											C730002L08RIK
											CD248
											IFI213
											GM7816
											SELENOW
											RIMS3
											CFHR4
											CDC42BPG
											GM43609
											ADRA1B
											MUP2
											RGL3
											FGFR2
											ASPA
											MAGIX
											XRCC3
											BTBD2
											LMO2
											DDX60
											CLEC4A2
											OR2Y7
											CD207
											GM35164
											RAB6B
											MYCT1
											GM2A
											DENND4B
											SRGAP2
											MPP1
											PDILT
											ZFP30
											MFSD7A
											SPATA22
											GM8941
											ADAL
											TBXAS1
											DNAJA1
											LOR
											ZC2HC1C
											LRRN4
											NICN1
											PCYOX1
											GM15663
											CNNM4
											AKR1C12
											LIPA
											CHST14
											GAMT
											TSPAN33
											TREML4
											CLEC2H
											P2RY12
											SLC6A13
											NOX4
											AKR1C19
											DHTKD1
											SH3GLB2
											CD300LG
											CYP2E1
											GALM
											ACO1
											WDFY4
											1110019D14RIK
											CD59A
											IL15
											GABARAPL1
											CYB5D2
											9330162012RIK
											GM37893
											GM20337
											BMP4
											VSIG4
											H2-AA
											SLC12A9
											GM31522
[truncated: 419 more rows]

## Sheet: fi and lps
FI UP LPS UP		FI DOWN LPS DOWN		FI UP		LPS UP		FI DOWN		LPS DOWN
CD44		AACS		TMEM216		SLC18A1		PNMA1		FIBIN
TNIP3		MLC1		HSD17B1		KCNJ2		PINK1		CYP26A1
C15orf48		KCNMA1		GFOD2		GNL3		GOLT1A		TKT
SOD2		BBOX1		KLHL2		PSTPIP1		GCSH		PBX4
CRACDL		ECHS1		PXYLP1		UTP20		XDH		STOX1
TRPM6		ABCC6		PELI2		EDN1		GLT1D1		CSPG4
PIRB		DDT		GDF15		FYB2		CBR2		TMEM139
SHROOM1		DECR1		MMP7		CXCL3		IGF1		LPO
SLC6A7		DMP1		COPRS		AHSA2		CYP39A1		GPSM2
DNM1		ACOT12		SLC38A5		CYCS		FRAS1		BANK1
PLIN2		HSD17B2		GPR143		KBTBD8		SIDT1		OR10P21
FAM163A		CYP4F16		BBC3		NDUFAF4		SLC6A11		FRY
NFKB2		EPB41L4B		RPL7A		MREG		TECTA		RPS6KA5
SAMSN1		COL4A5		S1PR2		CCDC190		PRKRA		LAX1
SBNO2		RGN		TRIQK		CASTOR2		PEBP4		ELOVL5
A4GALT		HRG		CNN1		RRP7A		TRIM80		ARL4A
TMEM92		NOSTRIN		CKMT1		CXCL13		REEP6		GEN1
PHLDA1		FADS1		ZCRB1		DUS2		ZNF446		TMEM266
PIRA1		SUGCT		SSTR2		NOC4L		SLC26A1		ANLN
LILRA6		LIMS2		GARS1		SORL1		IZUMO4		LTBP4
AGTRAP		ACSM3		SPIRE2		NAT10		SYCP3		GBP11
PTPN2		ACSL3		BBS7		CSF3R		SLC4A8		KNTC1
STFA2		MACROD1		GUCY1A1		SLC12A4		SLC15A2		HECTD2
CSTDC4		TAFA2		RASGRF1		PUM3		HEPH		BLTP3B
UNC5CL		GSTA2		EMP2		PAPSS2		PDLIM2		ALDH2
REG3D		ATOH8		SLCO2A1		C5AR1		ANKS4B		ORM1
HCK		ID1		CHST15		PIK3R5		RCL1		TRIM2
IL22RA2		COL18A1		KLHL41		APOBR		RAB40B		FNDC1
TNFAIP6		TF		ZNF239		TMEM52		TMEM174		SYT12
H2BC18		THRB		PTP4A2		CA11		NFIA		MAP3K13
CELSR3		MYBPC1		DUSP5		CAVIN3		PCYT2		STARD13
ZFP36		SLC17A3		RGS4		TSPAN13		FAHD1		ORAI3
SLA		CYP1A1		EFHC1		CLEC4E		GPR153		EMILIN1
IL1A		EBPL		SNAPC1		VWA5A		CYP2F1		TNXB
PI15		TMEM14C		SNX25		CCL9		CYP2D6		CES1F
KRT8		TM6SF1		CDK17		LAIR1		HNMT		RNF39
MYCL		UGT2B36		GSTP3		ISM1		ENTPD3		MMP15
SPP1		GABRQ		WNT3		ANGPT4		HSD3B9		ADAM23
H2AC6		CYP7A1		AGT		H2BC21		SLCO2B1		TSPAN7
CSTA2		PBLD		HINT3		FCGR3		GPC5		NKAIN3
PLCXD3		FN1		FGF1		PPM1K		GM23017		CLSTN2
CD72		KLKB1		SLC10A4		PMM1		FGGY		KDM4B
CSRNP1		PFKFB1		GLA		EEF1AKMT4		TEKT1		WDR6
SOCS3		NDRG2		RARB		PWP2		SCX		PKHD1
IL10RB		FETUB		PKIB		ATPSCKMT		CARNS1		MGST1
TIMP1		NGFR		GTSF1L		LDHB		ALDH3A2		SECTM1A
CHIT1		ARHGEF26		RHOBTB2		RYR1		U5		NRG4
SLC11A1		SPACA1		IL27RA		LRRK2		NEIL1		CHRNA2
LILRA5		METTL7B		ZP3R		PPBP		PYY		PALM2AKAP2
NNMT		PELI3		CYSTM1		GM22786		CCDC57		SPINK5
MMP1		RAB15		KLF4		ASNSD1		PODN		SORCS2
CA12		RGS8		BCL2L15		CHI3L1		BHMT		ACSF2
CEACAM2		HBB-BT		PPL		CD300A		A2ML1		ASAP2
TRIM16		FDFT1		FMN1		CROCC2		ZNF385B		HBA-A1
MMP24		NRAP		AHRR		ABCC11		ETNK2		MTHFD1
TEAD4		CTXND1		SNAI1		IL18BP		APOE		SOX9
GM5849		NT5E		CLDN9		HK3		GASK1B		CRABP1
FAM111A		CCND1		CCDC113		LPIN3		QDPR		GC
PDZK1IP1		SC5D		MOSPD1		IGSF8		GJB1		SAMD10
PLBD2		IGFBP2		WARS1		IL23R		APOC4		CADPS2
CCL11		SLC17A4		AMMECR1		DUS4L		HYOU1		NEDD4L
SERPINB8		MVD		OSER1		IER3		SLC16A5		MS4A6B
CLEC4D		UGT2A3		RGS20		ATP6AP1L		CRELD2		E230025N22RIK
EBI3		ESR1		FST		CEBPD		ENOSF1		LDLR
PIRA12		CYP4A29		AGO2		TNF		CPEB3		KLHL21
MMP8		DMGDH		RELL1		MRTO4		BCL2		SHISAL1
TLE3		FOLR2		UABP-2		ATP8B4		ADI1		NKIRAS1
UTP18		DHCR7		RCAN1		PLIN3		GNAT1		CASP1
ALOX5AP		CYP4A14		UPK1B		SNORA26		MYO15B		PHGDH
SPI1		AIF1L		SLC50A1		HCAR2		GMPPA		SQLE
MMP14		CYP2A4		SCN4B		PLAC9		QPRT		TCF19
PADI4		TNFRSF8		RAB20		LENG9		NAALADL1		WNT9A
PLAT		NELL2		CORO1C		ZNF593		PDZRN3		CHN2
CHI3L2		PCSK9		TEX9		OLR1		GPD1		SIGLEC1
SRPX2		LAMA3		IFNAR1		ADAMTSL4		GUCY2C		MEIOB
PLA2G2D		TRMT9B		2610318N02RIK		NCF1		DNAH11		TPPP3
STFA1		APOM		IL20RA		GALNT2		GSTM4		DNA2
SLC37A2		ALDH5A1		ANO10		BAG3		DAO		FMOD
GUCY1B2		HABP2		CLIP2		CCL4		F7		NR1D2
PIRA2		APOF		ITGA6		CLCA4A		TFR2		CDR2L
CSTDC6		RHBG		TOGARAM2		FKBP5		IDO2		BCAR3
SLC39A13		PROC		MSR1		FCNB		DNAJB3		DRP2
ARHGEF4		SLC22A29		NEURL3		CD55B		HVCN1		PROS1
SCN1B		SMOC2		RRAS		MIX23		HHLA2		SREBF2
TNFRSF21		MCF2L		IPO5		MAP3K6		IGSF11		ABHD18
CEACAM10		CARHSP1		STRN3		TPD52L1		SEPTIN4		EEF2K
IER5		IHH		TYMS		CD300LD2		PCDH18		NRXN1
KRT18		GGH		IRS2		ACKR2		MIOX		UNKL
PHLDA2		GM3776		CLN6		ENOPH1		SDC2		TMEFF2
PEDS1		SLC10A1		DMXL1		MCTP2		RIIAD1		TMEM53
BZW2		PM20D1		SNORD93		C19orf38		LAMB4		KCNIP1
MPV17		GIPC2		ACOT9		THEMIS2		ACADL		E2F7
P2RX1		CR1L		HIPK3		RDH11		ADGRG5		CTSF
NABP1		TECTB		PARVB		ICAM2		TMEM125		GBP4
VCAN		INHCA		ITGA2		POU2F2		CRP		TMEM205
ZDHHC21		CES3		PTGIR		CLCA4B		TENT5C		RHBDL1
WFDC21		GULO		ZC3H12C		FHIP1B		OR2Z8		CPZ
FFAR2		TSKU		S100A16		TNFAIP3		PRRT1B		GCLC
IL4R		ISLR		RSPH3		TREML2		NQO2		TWSG1
EMILIN2		ADHFE1		PTPN9		AMPD3		COLEC11		DLL4
LILRB4A		OSGIN1		PLOD2		GLTPD2		CDHR5		EBP
CSTA1		SLC22A7		NUF2		SFXN3		SPATA4		ADAD1
SH2D4B		ABCA6		COCH		ADAMTS6		TLE2		PDE7B
NPM3		BOK		VPS37B		IL18RAP		NAALADL2		ARHGAP8
CSTB		CBR3		TSPAN14		SERPINA3C		ASAH2		MMP11
HSBP1L1		APOH		KIF5C		PTGER4		ADRA1A		UGT2B31
WFDC12		CYP4A21		RESF1		BCL2A1		ARHGEF38		HMGCR
MUC13		PALM3		TRIP10		TP53I3		FMO6		DIPK2A
IL1B		UGT2B37		IGFBP5		SLC25A15		SLC3A1		MYBL1
APOA4		DBI		ZSWIM4		GADD45B		NADSYN1		CES1E
CEACAM1		PALMD		PIFO		WFS1		RGS14		CITED2
NOD2		AKR1D1		PRRX2		CYTH4		RTN4RL1		BMF
S100A12		OSBPL1A		PRELID2		SLC25A30		PXMP2		MAN1A1
TLR2		KLB		WEE1		EMCN		MLIP		PRKN
IFITM1		SLC22A28		CKS2		ATP6V1F		HSD3B3		GRAMD1B
REG3A		SH2D7		NAP1L1		COL5A3		SORBS2		GAREM1
PLAUR		RAI2		NDE1		IDO1		NR1I3		ADGB
EPO		PRDM10		ANXA2		FNDC4		ACAD11		GBP10
SIK1		SMPD3		NPAS2		ABHD5		ARMH1		PNPLA3
LTA4H		DIO2		PPP1R13L		AI467606		SEBOX		SLC31A1
B3GNT5		SCIMP		PPP1R15A		F2RL2		HP		PCLAF
CXCL14		SLC24A4		NKAIN1		PLD2		SYTL5		ANKH
MPZL2		MVK		TMBIM1		F13A1		GOT2		ATOSA
TAF4B		GSDMB		ADGRE5		KRT80		ATP7B		DCAF6
CD300C		TMEM97		TSPAN12		MAB21L4		TMEM25		CDON
GM7592		ADH4		CHRNA6		PIGH		LAMB3		CD99L2
PADI3		ARSD		CD276		KCNQ4		CFAP58		GBE1
NETO2		CYP2C66		CSNK1E		CXCR1		UPP2		PRIMA1
PIRA13		DCPS		PALM		CEND1		TP53I13		DZIP1
CSTDC5		KNG1		BBS9		ZPR1		SLC17A9		GPBAR1
ADGRG3		GPAM		UNC119B		HDAC4		ADRB1		FZD5
DBNDD2		ADTRP		IRAK2		PFKFB2		NPRL2		STAB1
SLC16A7		MSMO1		RTN2		IL10		ALDH6A1		TASOR
RASL10B		SYBU		SAG		COA4		OAS1		NAAA
H2AC18		ABCA9		DKK3		CXCL2		POC1A		PRSS55
SLC66A2		COL4A6		RXFP4		NDRG1		MEIS1		HS6ST1
FAS		CA3		SH3PXD2B		FSCN1		LRRC2		TTC39B
CLEC2B		TRPM3		UGGT2		MELTF		LARGE2		TMEM91
TNFRSF11B		GPR17		NAGLU		LGALS3		HAGH		CAPN11
BDKRB2		PLG		C1QL2		CLEC7A		ATP2B2		SZT2
RAP1GAP		CABYR		PPFIA2		SLC2A6		SLC51B		SECTM1B
COX17		SMIM5		SLC49A4		RNF152		CYP3A11		BCAT2
HAL		SDR9C7		ST6GALNAC4		TMEM181		TEX33		CPEB4
PAPPA		ILDR2		PRC1		AMBN		ELAVL2		SYTL2
SLC1A5		KCNN2		LYVE1		SFI1		RIMBP2		KCNJ3
MCEMP1		CAT		CFL2		QTRT1		NUGGC		GUSB
BATF3		UNC5D		LRP8		LIPG		OR6C63-PS1		SNCG
IFITM2		LIPC		CHRDL2		CTPS1		CFAP43		ID2
EMP1		F5		CEMIP		C2CD4D		PECR		GNG7
TLNRD1		CYP4F17		SH3D21		TNFSF8		SYDE2		SRPX
ZC3H12A		NREP		SCARA3		THBS1		TACR2		MBNL3
BC035947		CELSR2		TSPO2		PID1		OSBPL3		CD209
HIGD1A		GPC3		ESCO1		SERPINA3M		DGAT1		GBP8
S100A14		DMD		ABCC5		PIWIL2		DCAF11		STK32B
MS4A8		AGMO		CDC42EP5		PI4K2B		PANK1		CKAP2L
LDHA		ABCB11		NFE2L1		SOCS1		SULT1C3		KANK2
CAPG		AHSG		NT5DC2		SLC15A3		GLI1		SPP2
STX11		GSTA5		MAPK13		POP1		ABCG8		NAV3
ARG1		BMX		MTHFD1L		SLAMF7		SFTPD		SHANK2
MROH2B		ALAS2		S100A2		GPR84		FUOM		HNF1B
TGM3		SLC22A30		RPS6KL1		INTS2		APOA2		MYL9
KCNG2		IGFBP3		IRAG1		ODC1		KALRN		CUL7
SMPDL3A		ALB		HRH1		RASGRP4		GPR174		DIO1
SELENOM		SLC22A19		GAS2L2		KIF1A		TCTA		JMJD8
FKBP1B		CYP2B6B		NEURL1		STK19		HSD3B5		OLFML3
S100A6		CEP128		CETN4		ARG2		CBS		MBP
H2AC19		CCDC152		BHLHE40		THA1		C6orf52		MS4A6C
REG3G		MMP19		CEP192		ADAM8		NAV2		RHPN2
S100A8		KCNJ16		ROBO3		CCL6		GCM1		METTL7A1
ARRDC4		HGFAC		NSMCE1		POLR1G		TCFL5		ATRNL1
EXOSC5		R3HDML		RHOQ		SUCO		REPS2		MARCO
S100A11		ADAMTSL1		STXBP4		RIPPLY1		ESRP2		KCND2
NFAM1		PEBP1		TFAP2A		SLC7A1		GCGR		AIG1
IL6		SERPINA5		RHOJ		G6PC1		BEGAIN		HMGCS1
BCAS4		HSD17B6		PDE4B		CIAPIN1		FOXRED1		PYGO1
REG3B		CYP2A5		RAB11FIP1		ADM		EAF1		SREBF1
VDR		NR1D1		FGF16		SRM		CA5A		DLK1
STX3		RNASE4		RABEPK		RORC		SGK2		PLVAP
SLCO4A1		TMEM37		TNFRSF18		MXD1		PIK3C2G		MS4A6D
TGM1		COMT		DDHD1		SEMA4A		TRPM2		N4BP2L1
ZDHHC18		HBB-BS		SPAG1		PER1		C19orf81		SLIT2
FOSL2		AS3MT		LOXL4		ZNRD2		CHDH		PITPNC1
GPR65		ST8SIA5		VASP		UBALD2		GCH1		LPIN1
OSCAR		CHPT1		ACAP2		SIGLECH		CD79B		NXT2
TNC		TMPRSS11B		RELB		IGSF6		TNFRSF19		PIK3R6
PTPN1		SLC22A26		KIF3A		ATP8B3		MAB21L2		HBA-A2
IFITM3		DHCR24		TMEM59L		TXNL4B		CPA4		ABCC8
MKRN2OS		GSTA1		SPSB1		SHOX2		SDK2		GLB1
STFA2L1		RIDA		MADCAM1		NFKBIA		SPATS2L		CLEC10A
CCR1		C8A		GCNT3		U1		NPNT		STAB2
ADAMTS1		LDHD		RPP25		GRAMD2B		PDE3A		AUTS2
CDH16		FAM20A		BNIP3L		SFXN4		RNF43		GM5678
ACKR1		CD1D		PCDHGB6		TREM1		GAL3ST1		EPM2AIP1
PEA15		MBL2		TET1		CFAP100		AMIGO3		HACD2
CLCN5		AMBP		IL17B		CD300LD		CRAT		PIM2
SAA3		RGS16		MLKL		CYP8B1		FGFR4		REEP2
TSPO		UGT2B38		KLHL5		KICS2		POR		SPC24
TBC1D1		CRY2		CD47		CDA		DDIT4L		YPEL2
RETN		CYP2U1		KCNQ3		PPP2R3A		SLC16A11		VEGFB
JUNB		CYP4F13		ANKRD33		CD300LD5		ENPP2		PSPH
DENND3		TMEM150B		GPR63		POMGNT2		RTP1		KCTD14
CAD		CFAP61		MICAL1		DDX56		MFAP3L		TSPAN11
MTMR7		SLC26A8		SEMA3F		SERPINA3G		EOMES		ZNF554
HK2		ANGPTL3		PIGU		ITIH4		CAVIN2		PCMTD2
CLEC1A		NUP62CL		CTSO		MLYCD		PAX2		RENBP
LTF		PON1		HAMP		ALPL		KANK4		NID1
LILRB4B		MGST3		MYL6B		AOC2		SCART1		ECHDC1
IKBKE		PKLR		GYG1		HYAL1		DECR2		SERPINA6
RASD1		CD36		IFNAR2		PVR		ART4		ST6GALNAC5
UBTD2		HAO1		NCOA7		SERPINA3I		FCMR		FASN
SERPINE1		POU2AF3		HSPB7		CKAP4		SLC9A3R2		VEPH1
IFNGR1		IGFALS		B4GALT5		ABCG3		BAIAP2L2		GVIN1
TMOD1		TRO		PCOLCE2		METTL1		SLC23A3		SLC22A18
IFITM7		HYI		ME1		IL2RG		PJVK		TMEM86A
SLC38A1		NOTUM		COL27A1		SLC44A4		SLC30A2		ACACA
MORN4		TENM2		HAVCR2		MGAM2		LSMEM2		ABCG1
GPD2		ORMDL3		CEBPE		SERPINA3A		PDXP		ZNF277
FSTL3		RAPGEFL1		MID2		NFE2		AMOTL2		CLCN6
UPP1		CYP2C65		MAFF		GALK1		ABHD14B		MTHFR
CRTAC1		COL4A3		EEA1		PTK2B		ALAS1		SMAD3
PCSK5		RET		ZNF697		RAB3C		SNORD50B		PTGDR
YBX3		FADS2		PHF11		PLEK		PDK4		DVL2
BCL3		EGR1		KCNE4		NLRP3		BLK		PLTP
LCN2		TOM1L2		CPLANE2		TRPM8		GM55458		COL15A1
BCAT1		SERINC2		ACSL4		KCNIP3		NEK10		HBEGF
CSTA3		TM7SF2		HSPA12A		ZNF219		CDH20		LDLRAD4
CEBPB		ABCA8		CYP1B1		CD33		TBC1D10A		ULK1
KCNJ15		PGLYRP2		MEDAG		SLC39A14		SERPINA4		SLC40A1
EVA1C		SEC14L3		SAT1		PTPRZ1		CREB3L4		HSD17B11
ATP1B3		SLC22A1		GPR108		TGM2		FBXO15		COPZ2
CD274		UGT2B35		RBMS1		FCGR2B		DISP3		ASF1B
STFA3		EMID1		TMEM54		MAP3K5		GCDH		ANGPTL7
BTG3		ACNAT1		TTC26		CLDN4		SFTPA1		MAGI3
SLC16A10		BHMT2		NYAP2		CREB3L3		CYP3A44		TNNI3
PTGIS		FBLN1		PNP		CD55		FN3K		RNF145
BNIP5		SGSM1		SRSF12		ATF3		DTX4		E2F1
S100A9		GSN		S1PR3		FGG		URAD		NR0B1
BIRC3		AKR7A2		CERS4		SLC2A3		PLXNA4		TMEM273
MMP9		PPP1R3B		FANCD2		A3GALT2		HSD17B13		OVGP1
		ITPKA		UCK2		DUSP2		SLC25A42		GBP9
		PWWP3B		CDYL		ADORA2A		GLCCI1		MMAB
		PDK2		BAIAP2L1		SYN1		GRAMD1C		AKNAD1
		KYNU		EIF6		CXCR2		ARHGAP20		TMPRSS6
		TTC39C		TRAF3IP2		USP10		ABCD3		GLB1L
		ALDH1B1		EHF		CLEC4A1		CGREF1		CRHR2
		SLC22A27		ZDHHC2		PDXK		HSD3B8		SYNE4
		DPYS		MBNL2		ETS2		ACOT6		PRSS35
		GARNL3		ANXA1		FGB		VIL1		AU018091
		VTN		CA13		NDUFAF6		CYP3A57		ANXA9
		CYP4A12A		MSC		EMG1		MDGA1		CYP4V2
		ATF5		NBEAL1		PPARG		DBP		ASAP3
		PAPPA2		GPR180		JAG1		ASB4		CD180
		RDH16		UNC5B		PSMG2		ALDH1L1		FNDC7
		ANG		SOX4		OLFM1		C1S		FAM149A
		HJV		ALPK3		RBM19		SLC23A1		EPS8L1
		AFM		ALOX5		NIBAN1		SLC39A4		PLA1A
		DNAJC12		RNASE6		HSPA4L		SLC27A6		OR10P22
		GSTT4		CHSY1		CXCL8		GLYCAM1		ABTB2
		THRSP		PHLPP2		SELE		TMEM102		ORM3
		FMO1		GPR83		PIM1		CYP3A41A		ssc-mir-122
		DHRS3		KIAA1522		SERPINA3N		HTR4		ANO1
		BHLHA15		PTPN12		CDH17		DRC3		B4GALT6
		SERPIND1		GPR137B		MYBPH		NRN1		SCD
		FADS6		DEFB1		H1-3		ASL		FAM167A
		ERG28		SLC23A2		NR2C2AP		ACADM		NYNRIN
		EPHX2		SQSTM1		SLC43A3		ZNF365		ADAMTS14
		NSDHL		SYNGR3		SLC2A8		SYNE3		LIN7A
		FAM169B		ADAMDEC1		CLCN2		C7orf50		DGKB
		NUP210		DGKH		RAB27B		C11orf52		ZDHHC19
		ACSS2		TMEM45A		GSTO2		ACOT13		SALL2
		DSPP		WDR54		MFSD2A		SLC44A3		ANGPTL8
		L1CAM		NPHP1		CD300LD4		PRAG1		DAPK2
		BCO1		GASK1A		SERPINA3J		HACL1		EREG
		SRCIN1		NEDD4		SLC1A2		TLN2		OBSCN
		RTN4		DCBLD2		ZBTB16		UROC1		UBXN2B
		ZBTB37		CACNA1E		PDGFB		ACY1		PTPRT
		CLDN15		ZBTB38		AVPI1		ADCYAP1		ADRB2
		ARHGEF37		DUOXA2		S1PR4		GADD45A		THOP1
		DLG2		NPAS1		STAT3		FMO3		METTL7A2
		TTR		SEMA3A		SLC38A2		SNORD110		SCARB1
		CYP1A2		CSF1		CCDC86		GALR3		RXFP1
		INHBA		SAMD13		MAP6D1		EGFR		CHKA
		CDO1		FAM102B		ACOD1		SLC25A4		CPQ
		IGF2		CENPH		KIF5A		SNORD50A		PBK
		SERPINA7		NCF2		EGFLAM		ACOT11		CTNNA3
		CFI		C1orf56		PCK1		SOD1		CORO6
		GSTK1		GNG10		MYO5A		PRKD2		ISYNA1
		MAG		TMEM237		BCAR1		FAM187B		DYRK1B
		UGT2B1		PCP4L1		SULT2A1		MTMR4		GPR31
		SLC16A13		ZFAND4		P2RY2		CYP3A25		SH2D4A
		HOMER1		ARHGEF2		WDR4		ARHGEF28		FERMT2
		FNDC5		SWT1		MIDN		POLDIP2		PGM2
		CYP27A1		CASP8		DPH6		ASPDH		CCDC149
		CCL16		LRRC4		RRS1		UPB1		PTPRK
		ELOVL6		HSPB11		CTH		CLDN14		TK1
		ALDH1A1		ITGA1		STK33		KYAT1		SULT1E1
		DGAT2		CCNG2		HSPA1A		FAHD2A		RGS5
		ACNAT2		ARL4C		AGTR1		ZNRF3		SLA-DMB
		CNTNAP2		LRRC69		SRGN		POU6F2		GLUD1
		CYP51A1		ADGRL2		CD46		CLSTN3		DNM3
		ANPEP		ODAD4		AATF		AGL		EPPK1
		PROM1		DHRS13		ARMC12		SLC25A27		MOXD1
		PRLR		MYBL2		GART		HSD3B2		PDGFRL
		CYP2A12		RUNX1		C8orf34		C2orf72		PRDX3
		HYKK		ATP2C1		LONP2		ELOVL2		INSIG2
		SLC17A2		NYX		SOAT1		STARD4		FUT1
		ABCG5		TMEM165		IQCB1		RAB4A		PTPRD
		CEBPA		CRY1		ABHD17C		COMP		CACNB4
		BPHL		ELOVL7		IFRD1		GM24463		ONECUT1
		RUSC2		IP6K3		SNTB2		ACSL1		RBP4
		CADM1		THBD		CRISP3		HYAL4		DMKN
		ABCA4		FCN2		CCND3		RDH7		UGDH
		ZDHHC14		C11orf86		NEB		CLEC17A		MAPK6
		LECT2		MANSC4		RAP2B		ARSG		GPR137C
		ITIH1		WT1		ANXA5		SLC5A10		LGMN
		CYP2A22		LEF1		RPF2		C2CD2L		PYGL
		EXTL1		SERPINB2		TMEM100		NID2		B3GNT4
		ROBO2		MTHFD2		LTB4R		CRELD1		SOX5
		DHDH		MYBPC3		PHLPP1		GLDC		NFIX
		CMKLR2		NPTX2		SLC7A2		PLA2G7		CADM3
		HHIP		RORB		SMIM24		OIT3		HIBCH
		PGC		CXorf58		SLC37A4		GGCX		AK4
		SLCO1B2		CDADC1		SLC25A25		PLPPR1		COL4A4
		GBA3		PRKAB2		DPH5		LMNTD2		SASS6
		TMEM150A		CNTF		ETNPPL		APOC2		NQO1
		PPP1R3C		STC1		C1QTNF4		GGCT		ZSCAN2
		WDR86		PLET1		ABCG2		TST		FLT3
		TMPRSS11C		SPEF1		SMYD4		GAS2		NECTIN3
		CARF		SDC4		P4HA2		HBM		PSAT1
		LTC4S		CADPS		TYROBP		TTC22		CDH1
		INHBC		PTK7		MYD88		CYP3A13		GVIN2
		F12		ADAMTS4		NOCT		IFNLR1		PAMR1
		TCF7		RHEBL1		DDX28		CHCHD10		NKD2
		CYP4F37		ASIC1		VCPKMT		INHBE		ACAT2
		HSD11B1		CPT1B		CD244		MESP1		GBP6
		HBB-BH2		CCL20		PRG4		CYB5R3		ADK
		FZD1		ADAM9		PLEK2		METTL24		CRYZ
		SERPINC1		STXBP5		SERPINA3K		C1orf105		OR51E1
		PAQR9		HSF4		SLC5A6		TIMELESS		SLC2A4
		ASCL1		SLC36A4		NTMT1		SEC14L2		MAP2
		L1TD1		IFNGR2		CD80		NR2F6		LARP1B
		ACOX2		POGLUT3		SLC16A6		IQCF3		PADI2
		CCL3		SLPI		TAT		SGCD		DKK1
		UGT2B34		C5orf49		IL1R2		FILIP1L		ARL3
		AGMAT		CFAP299		SERPINB1		SCG3		CTDSPL
		RETSAT		SLC26A4		DOK3		GJC2		LRRN3
		FAM81A		DNAAF11		SERPINA3F		TSPAN18		HJURP
		GATM		GPRC5A		SIGLECF		BFSP1		KLHDC10
		TENT5A		PPP2R2C		GNMT		GDPD2		MSRA
		RASSF6		CRLF1		ENDOD1		SLC25A10		APCDD1
		SLC25A48		NKX6-3		IFI30		ADAMTS3		AKAP5
		SULT1C4		HTRA3		EEF1E1		PEX5		GNA14
		GSTT3		H3C11		TMEM71		HAO2		PLEKHH3
		GSTT1		CAMP		SLC4A1AP		SHPK		CLEC18A
		ALDH9A1		GALNT7		METRNL		EPS8L2		KIAA0319
		UGT2B5		ABCG4		RASSF2		CDH7		MORC4
		MAMLD1		SPECC1		PPIF		NAT8F5		SYT17
		NADK2		SFN		DNAH9		ACOXL		SEC14L4
		CYP4A12B		PNRC1		SLC16A3		NAT8F2		CLEC4G
		GPLD1		RFESD		PLAGL2		PDIA6		H1-0
				USP53		CNGA4		DCXR		ORM2
				RALGDS		NEXN		GTPBP6		NNT
				RCAN3		GM50478		ZNF512B		L3MBTL3
				LYPLA2		CXCL1		NBL1		MLXIPL
				CTSD		ADAP1		TMEM229B		CCN3
				S100A1		SERPINA3B		NEUROD6		ITGB3
				OSBPL6		CD48		SLC2A4RG		RHBDD3
				RAB36		LNX2		GSTZ1		LPCAT3
				PELI1		AFMID		SLC6A12		SGCE
				MT1X		RRP12		EVA1A		VIPR1
				MFSD1		POLR3H		CPS1		CES1A
				RAB31		PPAT		SLC2A2		PEG10
				ALDOA		HSPH1		HAPLN3		FOXO3
				TMEM184B		DOCK5		AJUBA		ADGRV1
				TNFRSF12A		TSPAN6		SLC46A3		ECI1
				SEH1L		CHRD		FRMPD1		NPL
				CCL2		MLEC		DLC1		TGFBI
				PRNP		GAS7		OTC		NCAPG
				LAMC1		ERAS		PPP1R1A		HEYL
				GRAMD1A		SERPINB10		ssc-mir-7138		FDPS
				H2AC4		CD300LF		CDH19		AHSP
				SPRED3		HSPA1B		CCBE1		MTERF2
				FOXK1		FAM221A		PGM5		TTC7B
				CHAC1		MFSD4B		PTX4		PDGFC
				LIMK2		ENPP1		MTCP1		TP63
				NMRAL1		PLPP5		MASP1		TINCR
				TMEM67		UBIAD1		LMCD1		METTL7A3
				EIF4B		MFSD13A		CLDN1		CBR1
				CPNE8		CD300LD3		SHLD2		DHRS7
				ACYP1		ART3		AREL1		ABHD2
				APIP		TSR1		SLC27A2		NUAK1
				R3HCC1L		STIMATE		OR10H28		MAP1LC3A
				PLA2G2F		MICALL2		4930563E22RIK		AMIGO2
				LEAP2		GTF3C6		DDO		FABP3
				CMTM2		ABCB1A		RIMKLA		NPR3
				MARCKS		GPT2		SLC25A45		GLUL
				PNRC2		IGFBP4		ZNF789
				CD24		ABCB1B		DNAAF6
				ARHGAP18		SLC25A38		BTD
				DDIT4		ETV6		LCAT
				LSM6		CHAC2		SNTB1
				NCS1		PPA1		CLTRN
				TPM4		ATG16L1		ATP2B3
				STX1A		ADAM15		ST3GAL5
				TGFB3		QTRT2		SDF2L1
				SERPINE2		NRG1		HIBADH
				ADAM33		AOAH		SFT2D2
				TCN1		CRISPLD2		TARS3
				SRXN1		TRNP1		ELMO3
				ATAD2		POLR3D		CKMT2
				P2RY6		CHCHD4		SLC13A3
				DGKI		DENND2D		CYB5A
				SLC7A5		SUCLA2		CYP3A41B
				FGF7		MISP		ERRFI1
				NPC1L1		CSF2RB		PLP1
				KREMEN1		PARM1		SUCNR1
				FMNL3		ZNRF1		ANKDD1B
				LIFR		SLC35B4		AOX2
				MND1		MPST		ENGASE
				SLC35E4		HMGCS2		CIDEB
				TRAPPC8		GOT1		FAM20C
				TBPL1		ASS1		SFXN5
				SLC1A1		KCNQ5		ESR2
				SYS1		SLC25A34		PZP
				SLC18A2		SNORA71		KEG1
				PDZD8		AASS		FCRL1
				FGF2		PCTP		PAX5
				CEP76		AGXT		AOX1
				CD63		CPT1A		EVPL
				SLC20A1		HMCN2		GLOD5
				SLC27A4		MUC16		EHHADH
				JSRP1		SLC13A2		BAIAP2
				PRR15		APOA5		PIPOX
				PURG		SPIN1		VWA3B
				ICAM1		HPD		MAST3
				KIAA1549		HGD		C1QTNF1
				BAG2		CXCL9		DNASE2B
				ASNS		PLEKHG6		HDLBP
				CASZ1		TPO		ST6GALNAC1
				SLC25A33		APCS		DUSP8
				FRK		SLC13A5		HOPX
				HIF1A		GPAT3		PDE3B
				FAM98C		GLS2		L3MBTL1
				TMPRSS11F		ARNT2		ABHD1
				CHIA				SOAT2
				NKAPD1				CDIP1
				CFTR				CASS4
				OR52I2				RFLNA
				NCKIPSD				ADH1
				WTAP				XPNPEP2
				CRYGS				C3orf85
				MGAT4A				ACTN3
				GM55776				RDH19
				C2CD2				THEM6
				S100A10				IER2
				SARS1				MYL4
				GPC2				SLC17A1
				GCNT4				C1R
				VSTM5				ARVCF
				TLR4				GM25821
				XKR8				RTP3
				MS4A7				NAT8
				ACVR1B				CD4
				EDARADD				DOP1B
				ACTG2				SOX13
				LPAR6				KEL
				PLEKHS1				CDK5RAP2
				CSRP2				NGF
				PTPN3				SFXN2
				IRS3				MYOM1
				SLC6A9				MAB21L3
				CUEDC1				FGFBP3
				EFNA3				RXRA
				MUC5AC				DNAJC22
				RRAGD				CA14
				ENC1				CRLS1
				CHRNA9				AADAC
				TOPAZ1				NMRK1
				MARCHF8				PTOV1
				STC2				PHKA2
				PIGW				TTLL13
				TMEM254				APOL6
				GIPC1				DAB1
				CCDC198				SULT3A1
				DDR2				GUCA1ANB
				CTSH				DPP4
				MAP4K4				APOC3
				TMEM119				FMO4
				CRIP3				HIF3A
				TMSB4X				LPGAT1
				FMNL2				CNTN4
				HMGA1				SEC16B
				REXO2				SLC25A1
				ANXA4				PLEKHB1
				CXCL16				GRB7
				TNFSF14				RDH16F2
				FBXO32				POU2AF1
				PGD				VWA8
				RND1				DDAH1
				SH2D5				ALDH4A1
				BAX				CRYAB
				PPP4R4				DNAH6
				PDYN				TMEM143
				TTC16				SDR42E1
				RASSF1				TNFSF15
				FANCB				SEC31B
				SMIM29				HSD17B4
				ECSCR				RDH1
				RPS6KA3				NIPSNAP1
				PSMB9				IFITM5
				KLHL24				F9
				ITPR3				COL21A1
				SLC39A6				HOXB3
				CTSC				FAM135B
				DHRS7				ALBFM1
				ABHD2				CFAP68
				NUAK1				MEAK7
				MAP1LC3A				VSNL1
				AMIGO2				GARIN5A
				FABP3				SIRT4
				NPR3				STRIP2
				GLUL				MAL
								CITED1
								IRF6
								C18orf63
								CXCL11
								MPV17L
								ACSM2
								LDAH
								NAT8F3
								GJB3
								CYP4F3
								MTTP
								KHK
								HDAC9
								ABHD15
								BPIFC
								SULT3A2
								MPC1
								CC2D1A
								CHST13
								ITGB7
								F11
								MAP2K6
								FAAH
								CPA2
								LEPR
								LTBP2
								KCNB2
								PDE9A
								TRIM40
								IL13RA2
								RASA4
								AOC3
								TRPV2
								CCN2
								SLC9A7
								TMEM132C
								ACKR4
								ADH7
								WWC1
								ZBTB45
								ST8SIA1
								GAS2L3
								LRATD1
								SULT1A1
								HOGA1
								FN3KRP
								UNC13D
								MPO
								ASPA
								GM26135
								MAGIX
								CPN1
								HSD3B1
								MAN1C1
								RAB6B
								TTBK1
								CCDC134
								TDH
								SPATA22
								TPH1
								CYP7B1
								TNK2
								OR6C200-PS1
								NICN1
								GUCY2D
								UOX
								SLC45A2
								GAMT
								TTC32
								P2RY12
								LINGO1
								CIDEC
								SH3GLB2
								CYP2E1
								GALM
								NRG2
								GRHPR
								CRYBG2
								ARHGEF18
								TINAG
								DIRAS2
								RNFT2
								THEGL
								USP2
								SLC5A9
								CLCA2
								CBX8
								TNS1
								SSUH2
								ALDH7A1
								CDHR3
								ARHGAP33OS
								TXNDC5
								DOK6
								PRAP1
								CYP2C49
								SNORA47
								TYSND1
								DQX1
								SEMA3B
								GRAMD4
								RBPMS2
								AGXT2
								GRB14
								MST1
								CCDC30
								TMEM63B
								GLYCTK
								4932415D10RIK
								KLHL25
								SLC35E2B
								C4BP
								CPPED1
								NAT8F6
								EGR3
								RAPGEF4
								PRRT3
								ACTN2
								SKA1
								SLC7A8
								SPDYC
								SHMT1
								ASGR1
								RAB17
								TLCD4
								ANGPT1
								CARMIL3
								CPT2
								PTGDR2
								IVD
								OR2Z9
								TEF
								EPHA1
								DNAH2
								ACSM5
								DGKK
								LYPD6
								MBL1
								PLIN1
								FGFRL1
								RHEX
								ACE
								TMEM86B
								RDH9
								U3
								CPA1
								SORCS1
								FCER2A
								DPF3
								MFAP4
								SLC25A47
								TCP11
								BDH1
								ECM2
								NPHP4
								RCCD1
								FITM1
								PPARA
								TLE1
								CHP2
								HSD3B4
								MYH15
								LRRTM4
								MAOB
								BACE1
								HERPUD1
								GMPPB
								S100A4
								NUCB2
								FRMD1
								HOMER2
								ADRA2B
								FABP1
								CD5L
								GUCY1A2
								PCSK4
								C8B
								TUBA8
								COL28A1
								ANKFN1
								CD79A
								MAGI2
								EXPH5
								COLEC10
								ERBB3
								VNN1
								SDC1
								RPL3L
								NAT8F4
								GALNTL6
								ACSM4
								CYS1
								CCL8
								ALDH8A1
								GNPNAT1
								AZGP1
								GPR34
								SLC43A1
								CXCL12
								LPAR5
								LHFPL1
								C4orf17
								AUNIP
								U6
								AVPR1A
								CYP2C23
								UNC93A
								A1BG
								CSAD
								RECK
								ABAT
								CYP2G1
								FMO5
								TAFA3
								CD19
								CORIN
								ACAA1
								SNORA80B
								MMUT
								TEX21
								GABRR1
								SLC41A2
								GLYAT
								SEMA4G
								TAS2R40
								ANGPTL6
								FCRL4
								C19orf54
								SPRY3
								INMT
								SLC47A2
								NAT8F1
								CYP3A59
								SLC46A1
								UGT1A2
								NR1H4
								COX7A1
								RASL10A
								TRIM10
								ACBD4
								MAT1A
								KIAA1614
								FAM83F
								CMBL
								FMO2
								MOGAT1
								LMO3
								POU2F3
								STAT2
								ACMSD
								HAAO
								BTBD19
								SARDH
								ZNF575
								CPA5
								KLF15
								TTC6
								ARHGEF17
								CAMKV
								GCAT
								UNC13C
								TKFC
								CFB
								PDZK1
								ADIPOR2
								QSOX1
								RIMS2
								ZBED2
								ECHDC2
								SHROOM2
								VEGFD
								CAMKK2
								MCRIP2
								RTL4
								HPX
								LRP4
								C4BPB
								TCEA3
								GPR156
								CYP4A24
								PDE8B
								XYLB
								P4HB
								AMT
								TDO2
								SV2C
								PLAC8
								ADAM22
								KCTD21
								NR1I2
								SYNPO
								NAT8F7
								APOA1
								KCNK5
								PDIA4
								LGR4
								PHYHD1
								TRIM15
								ESPN
								SULT1B1
								AR
								MYH7B
								CYP3A16
								CISH
								HDC
								SYTL3
								ABHD6
								DUSP9
								CELF4
								DAPL1
								OLFML1
								SELENBP1
								TTC38
								UGT1A5
								LRIG2
								SLC27A5
								PRODH2
								SLC51A
								RETREG1
								C6
								GALNTL5
								BCKDHB
								PAH
								HSD3B6
								KRT23
								VSTM1
								SLC2A11
								ZFP324
								HMGCS2
								GOT1
								ASS1
								KCNQ5
								SLC25A34
								SNORA71
								AASS
								PCTP
								AGXT
								CPT1A
								HMCN2
								MUC16
								SLC13A2
								APOA5
								SPIN1
								HPD
								HGD
								CXCL9
								PLEKHG6
								TPO
								APCS
								SLC13A5
								GPAT3
								GLS2
								ARNT2
